# Supplementary material for: Pliocene Forest Fragmentation Shaped Speciation in Tropical Asia's Giant Squirrels (Ratufa)
Source: Mol Ecol. 2025 Nov 25;34(24):e70179. doi: 10.1111/mec.70179 (PMC12717977; doi:10.1111/mec.70179)
Supplement: Supplementary file 2 — Table S1: Specimens included in the phylogenomic analyses and associated metadata. [file MEC-34-e70179-s003.xlsx]

## Sheet: Sheet1
Taxon (Handbook Mammals of the World)	Proposed taxon	Catalog Number	Museum Abbreviation	UCE IQTREE & SVDquartets analyses	ASTRAL & BPP analyses	BEAST analysis	Mitochondrial genome assembly	Type of specimen	Other Identifications	Type Citations	Date Collected	Island Name	Country	Province/State	District/County	Precise Locality	Centroid Latitude	Centroid Longitude	Elevation (m)	Collector(s)	Other Numbers (Type: Value)	Sex/Stage	Preparation Details (Preparation:Remarks)
Ratufa affinis affinis	Ratufa affinis affinis	488098	USNM	Yes	Yes	No	Complete	Standard			1969-11-28		Malaysia	Pahang	Pekan District	Rompin, Pontian Mangrove Forest Reserve, Kampong Sangit At Mile 3	2.77	103.5	76	Muul, I.; Lim Boo Liat	Mammals Field Number: R 81439	Female	Skin; Skull
Ratufa affinis affinis	Ratufa affinis affinis	488095	USNM	Yes	Yes	Yes	Failed/not enriched	Standard			1969-02-05		Malaysia	Pahang	Temerloh District	Jerantut, Krau Game Reserve, Gunong Benom	3.83	102.1	1219 - 1372	Muul, I.; Lim Boo Liat	Mammals Field Number: BL 5258	Female	Skin; Skull
Ratufa affinis affinis	Ratufa affinis affinis	488101	USNM	Yes	No	No	Complete	Standard			1969-08-10		Malaysia	Perak	Kuala Kangsar District	Blanja, Bruas Forest Reserve, Gelong Puyu Forest	4.45	100.82	76	Muul, I.; Lim Boo Liat	Mammals Field Number: R 79569	Female	Skin; Skull
Ratufa affinis affinis	Ratufa affinis affinis	488125	USNM	Yes	Yes	No	Complete	Standard			1969-03-21		Malaysia	Terengganu	Hulu Terengganu District	Kuala Brang, Bukit Berapit Forest, Kuala Telemong	5.2	103	76	Muul, I.; Lim Boo Liat	Mammals Field Number: BL 5505	Male	Skin; Skull
Ratufa affinis affinis	Ratufa affinis affinis	83483	USNM	No	No	No	Complete	Type	Ratufa affinis pyrsonota; Ratufa pyrsonota Miller, 1900	Miller, G. S. 1900 Jul 25. Proceedings of the Washington Academy of Sciences. 2: 75.	29 Sep 1896		Thailand	Trang		Lay Song Hong [=Thale Song Hong]	7.841	99.479		Abbott, W. L.	Mammals Field Number: No Number	Male : Adult	Skin; Skull
Ratufa affinis affinis	Ratufa affinis affinis	307557	USNM	No	No	No	Failed/not enriched	Standard	Ratufa affinis interposita		1956-10-03		Malaysia	Selangor		Ulu Gombak Forest Reserve, 17 Mi N	3.33014	101.771		Traub, R. T.	Mammals Field Number: B-45514	Male	Skin; Skull
Ratufa affinis affinis	Ratufa affinis affinis	257720	USNM	No	No	No	Complete	Standard	Ratufa affinis pyrsonota		1931-08-29		Thailand	Narathiwat		Bangnara [=Narathiwat]	6.41667	101.833		Smith, H. M.	Mammals Field Number: 5521	Male	Skin; Skull
Ratufa affinis affinis	Ratufa affinis affinis	86886	USNM	No	No	No	Failed/not enriched	Standard			29 May 1899		Singapore			Singapore Island	1.35123	103.83		Abbott, W. L.	Mammals Field Number: No Number	Male	Skin; Skull
Ratufa affinis bancana	Ratufa affinis bancana	124680	USNM	No	No	No	Complete	Type	Ratufa polia bancana Lyon, 1906	Lyon, M. W. 1906 Dec 18. Proceedings of the United States National Museum. 31: 587.	2004-05-27	Sumatra	Indonesia	Kepulauan Bangka Belitung		Banka [= Bangka] Island, Tanjong Rengsam	-2.11667	105.592		Abbott, W. L.	Mammals Field Number: 3277	Male : Adult	Skin; Skull
Ratufa affinis bancana	Ratufa affinis bancana	124868	USNM	No	No	No	Complete	Standard	Ratufa polia bancana		1904-06-22	Sumatra	Indonesia	Kepulauan Bangka Belitung		Banka [= Bangka] Island, Klabat Bay	-1.58291	105.605		Abbott, W. L.	Mammals Field Number: 3423	Female	Skin; Skull
Ratufa affinis baramensis	Ratufa affinis baramensis	311459	USNM	Yes	Yes	No	Complete	Standard			1958-11-27	Borneo	Malaysia	Sarawak		Kapit, Nanga Pelagus	2.24206	113.009		Traub, R.; Ensoll, B.; Ongwah, P.	Mammals Field Number: B-49673	Female	Skin; Skull
Ratufa affinis baramensis	Ratufa affinis baramensis	103969	AMNH	Yes	Yes	No	Complete	Standard			1935-06-28	Borneo	Indonesia	Kalimantan Utara		Peleben	2.8	116.65		von Plessen, V.	187	Male	Skin; Skull
Ratufa affinis baramensis	Ratufa affinis baramensis	13908	OHDZA	Yes	Yes	No	Failed/not enriched	Zoo specimen			NA	Borneo	NA	NA	NA	Borneo	NA	NA	NA	NA	NA	NA	NA
Ratufa affinis baramensis	Ratufa affinis baramensis	317202	USNM	Yes	Yes	No	Complete	Standard	Ratufa affinis sandakanensis		1960-09-23	Borneo	Malaysia	Sabah		Ranau	6.0485	116.703		Kuntz, R. E.	Mammals Field Number: 5723/MJ-1812/PJ 9479	Male	Skin; Skull; Skeleton
Ratufa affinis baramensis	Ratufa affinis baramensis	105898	USNM	Yes	Yes	No	Failed/not enriched	Standard			Sep 1893	Borneo	Malaysia	Sarawak		Mount Dulit, Baram River	3.33292	114.149	305	Hose, C.	Mammals Field Number: No Number	Female	Skin; Skull
Ratufa affinis baramensis	Ratufa affinis baramensis	19163	USNM	Yes	Yes	No	Failed/not enriched	Standard	Ratufa affinis sandakanensis		10 May 1887	Borneo	Malaysia	Sabah		Near Sandakan	5.68476	117.909		Adams, C. F.	Mammals Field Number: XII; Other Catalog Number: A0034885	Female	Skin; Skull
Ratufa affinis bunguranensis	Ratufa affinis bunguranensis	12061	ANSP	No	No	No	Complete	Standard			Jul 1894	Natunas	Indonesia	Kepulauan Riau		Pulau Laut, North Natunas	4.71	107.97		Hose, C.			Skin; Skull
Ratufa affinis bunguranensis	Ratufa affinis bunguranensis	8289	FMNH	Yes	No	No	Complete	Standard			11 Oct 1893	Natunas	Indonesia	Kepulauan Riau		Bunguran Island [=Pulau Natuna Besar], North Natunas	3.9404	108.204		Thomas, O.		NA	Skin; Skull
Ratufa affinis bunguranensis	Ratufa affinis bunguranensis	113134	USNM	No	No	No	Complete	Type	Ratufa affinis confinis; Ratufa confinis Miller, 1906	Miller, G. S. 1906 Sep 11. Proceedings of the United States National Museum. 31: 259.	2001-09-03	Sumatra	Indonesia	Kepulauan Riau		Linga [= Lingga] Archipelago, Sinkep [= Singkep] Island, Sakana Bay	-0.486272	104.424		Abbott, W. L.	Mammals Field Number: 1265	Female : Adult	Skin; Skull
Ratufa affinis bunguranensis	Ratufa affinis bunguranensis	104638	USNM	Yes	Yes	No	Failed/not enriched	Standard			2000-07-02		Indonesia	Kepulauan Riau		Bunguran Island [=Pulau Natuna Besar]	3.9404	108.204		Abbott, W. L.	Mammals Field Number: 527	Male	Skin; Skull
Ratufa affinis bunguranensis	Ratufa affinis bunguranensis	113064	USNM	No	No	No	Failed/not enriched	Type	Ratufa affinis notabilis; Ratufa notabilis Miller, 1902	Miller, G. S. 1902 Jun 11. Proceedings of the Academy of Natural Sciences, Philadelphia. 54: 150.	2001-08-24	Sumatra	Indonesia	Kepulauan Riau		Linga [= Lingga] Archipelago, Linga [= Lingga] Island, W Coast, Mentuda Bay	-0.145895	104.581		Abbott, W. L.	Mammals Field Number: 1210	Male : Adult	Skin; Skull
Ratufa affinis bunguranensis	Ratufa affinis bunguranensis	104629	USNM	No	No	No	Complete	Standard	Ratufa affinis sirhassenensis				Indonesia	Kepulauan Riau		South Natuna Islands [= Kepulauan Natuna Selatan], Sirhassen Island [= Pulau Serasan]	2.51475	109.051		Abbott, W. L.			Skin; Skull
Ratufa affinis bunguranensis	Ratufa affinis bunguranensis	104628	USNM	No	No	No	Complete	Standard	Ratufa affinis sirhassenensis		2000-06-04		Indonesia	Kepulauan Riau		South Natuna Islands [= Kepulauan Natuna Selatan], Sirhassen Island [= Pulau Serasan]	2.51475	109.051		Abbott, W. L.	Mammals Field Number: 437	Male	Skin; Skull
Ratufa affinis cothurnata	Ratufa affinis cothurnata	106312	AMNH	No	No	No	Failed/not enriched	Standard			1935-11-10	Borneo	Indonesia	Kalimantan Tengah		Riam, Kotawaringin	-1.91	111.92	300	Menden, J. J.	233	Female	Skin; Skull
Ratufa affinis cothurnata	Ratufa affinis cothurnata	103673	AMNH	No	No	No	Failed/not enriched	Standard			1935-06-23	Borneo	Indonesia	Kalimantan Tengah		Sampit-Parit (Tjempaga)	-2.53591	112.963		Menden, J. J.	205	Female	Skin; Skull
Ratufa affinis cothurnata	Ratufa affinis cothurnata	145378	USNM	No	No	No	Complete	Type	Ratufa cothurnata Lyon, 1911	Lyon, M. W. 1911 Apr 25. Proceedings of the United States National Museum. 40: 93.	2007-09-02	Borneo	Indonesia	Kalimantan Barat		Gunong Palung, foot	-1.19611	110.111		Abbott, W. L.	Mammals Field Number: 5537	Female : Adult	Skin; Skull
Ratufa affinis cothurnata	Ratufa affinis cothurnata	145372	USNM	Yes	No	No	Complete	Type	Ratufa affinis griseicollis; Ratufa griseicollis Lyon, 1911	Lyon, M. W. 1911 Apr 25. Proceedings of the United States National Museum. 40: 94.	2007-05-24	Borneo	Indonesia	Kalimantan Barat		Pulo [Pulau] Panebangan	-1.215	109.245		Abbott, W. L.	Mammals Field Number: 5315	Male : Adult	Skin; Skull
Ratufa affinis cothurnata	Ratufa affinis cothurnata	198793	USNM	Yes	Yes	Yes	Complete	Standard			2014-05-01	Borneo	Indonesia	Kalimantan Timur		Sungai Djambajan [=Jembayan]	-0.56	117.02		Raven, H. C.	Mammals Field Number: 1533	Male	Skin; Skull
Ratufa affinis cothurnata	Ratufa affinis cothurnata	198791	USNM	No	No	No	Complete	Standard			2014-04-05	Borneo	Indonesia	Kalimantan Timur		Sungai Merah	0.41	115.434		Raven, H. C.	Mammals Field Number: 1434	Male	Skin; Skull
Ratufa affinis cothurnata	Ratufa affinis cothurnata	196652	USNM	No	No	No	Failed/not enriched	Standard			2013-02-05	Borneo	Indonesia	Kalimantan Timur		Talisaian Mountain [=Gunung Talisayan]	1.847	117.77		Raven, H. C.	Mammals Field Number: 454	Female	Skin; Skull
Ratufa affinis cothurnata	Ratufa affinis cothurnata	142332	USNM	No	No	No	Failed/not enriched	Standard			2005-08-20	Borneo	Indonesia	Kalimantan Barat		Sanggau	0.102796	110.645		Abbott, W. L.	Mammals Field Number: 4355	Male	Skin; Skull
Ratufa affinis cothurnata	Ratufa affinis cothurnata	153651	USNM	No	No	No	Failed/not enriched	Standard			2008-08-17	Borneo	Indonesia	Kalimantan Barat		Kendawangan River, Lanchut [Landjut]	-2.3525	110.357		Abbott, W. L.	Mammals Field Number: 6126	Male	Skin; Skull
Ratufa affinis ephippium	Ratufa affinis ephippium	151762	USNM	No	No	No	Complete	Type	Ratufa affinis vittatula; Ratufa vittatula Lyon, 1911	Lyon, M. W. 1911 Apr 25. Proceedings of the United States National Museum. 40: 95.	2008-01-02	Borneo	Indonesia	Kalimantan Selatan		Pulo [Pulau] Sebuku, N end	-3.37528	116.416		Abbott, W. L.	Mammals Field Number: 5720	Male : Adult	Skin; Skull
Ratufa affinis ephippium	Ratufa affinis ephippium	151758	USNM	Yes	Yes	No	Complete	Type	Ratufa affinis vittata; Ratufa vittata Lyon, 1911	Lyon, M. W. 1911 Apr 25. Proceedings of the United States National Museum. 40: 94.	2007-12-19	Borneo	Indonesia	Kalimantan Selatan		Pulo [Pulau] Laut, Saratok	-3.35972	116.248		Abbott, W. L.	Mammals Field Number: 5632	Female : Adult	Skin; Skull
Ratufa affinis hypoleucos	Ratufa affinis hypoleucos	106648	AMNH	No	No	No	Failed/not enriched	Standard			1936-09-07	Sumatra	Indonesia	Bengkulu		Boekit Sanggoel [=Bukit Sanggul]	-3.23178	102.55	500	Menden, J. J.	444	Female	Skin; Skull; Skeleton
Ratufa affinis hypoleucos	Ratufa affinis hypoleucos	6658	ANSP	No	No	No	Complete	Standard			Oct - Nov 1901	Sumatra	Indonesia	Lampung		Guning Soegi [=Gunung Sugih]	-4.98521	105.205		Harrison, A. C.; Hiller, H. M.		NA	Skin
Ratufa affinis hypoleucos	Ratufa affinis hypoleucos	121715	USNM	No	No	No	Failed/not enriched	Type	Ratufa affinis balae; Ratufa balae Miller, 1903	Miller, G. S. 1903 Nov 06. Smithsonian Miscellaneous Collections. 45: 6.	2003-02-05	Sumatra	Indonesia	Sumatera Utara	South Nias Regency	Batu Islands [= Kepulauan Batu], Tana Bala [= Pulau Tanahbala]	-0.415111	98.44		Abbott, W. L.	Mammals Field Number: 2224	Male : Adult	Skin; Skull
Ratufa affinis hypoleucos	Ratufa affinis hypoleucos	123124	USNM	Yes	No	No	Complete	Type	Ratufa affinis catemana; Ratufa catemana Lyon, 1907	Lyon, M. W. 1907 May 23. Proceedings of the United States National Museum. 32: 443.	2003-08-27	Sumatra	Indonesia	Riau		Kateman River	0.334765	103.603		Abbott, W. L.	Mammals Field Number: 2759	Male : Adult	Skin; Skull
Ratufa affinis hypoleucos	Ratufa affinis hypoleucos	114361	USNM	No	No	No	Complete	Type	Ratufa affinis femoralis; Ratufa femoralis Miller, 1903	Miller, G. S. 1903 Feb 03. Proceedings of the United States National Museum. 26: 447.	2002-01-27	Sumatra	Indonesia	Aceh	Aceh Singkil Regency	Banjak Islands, Pulo [Pulau] Tuangku	2.16076	97.2713		Abbott, W. L.	Mammals Field Number: 1479	Female : Adult	Skin; Skull
Ratufa affinis hypoleucos	Ratufa affinis hypoleucos	121818	USNM	No	No	No	Complete	Type	Ratufa affinis masae; Ratufa masae Miller, 1903	Miller, G. S. 1903 Nov 06. Smithsonian Miscellaneous Collections. 45: 7.	2003-02-21	Sumatra	Indonesia	Sumatera Utara		Batu Islands [= Kepulauan Batu], Tana Masa [= Pulau Tanahmasa]	-0.132992	98.4392		Abbott, W. L.	Mammals Field Number: 2330	Male : Adult	Skin; Skull
Ratufa affinis hypoleucos	Ratufa affinis hypoleucos	114556	USNM	No	No	No	Complete	Type	Ratufa affinis nigrescens; Ratufa nigrescens Miller, 1903	Miller, G. S. 1903 Feb 03. Proceedings of the United States National Museum. 26: 448.	2002-03-11	Sumatra	Indonesia	Sumatera Utara	Central Tapanuli Regency	Pulo Mansalar [Pulau Musala], off Tapanuli Bay	1.64012	98.5758		Abbott, W. L.	Mammals Field Number: 1641	Female : Adult	Skin; Skull
Ratufa affinis hypoleucos	Ratufa affinis hypoleucos	121840	USNM	No	No	No	Complete	Type	Ratufa affinis piniensis; Ratufa piniensis Miller, 1903	Miller, G. S. 1903 Nov 06. Smithsonian Miscellaneous Collections. 45: 8.	2003-03-01	Sumatra	Indonesia	Sumatera Utara		Batu Islands, Pulo Pinie [= Pulau Pini]	0.126596	98.732		Abbott, W. L.	Mammals Field Number: 2343	Male : Adult	Skin; Skull
Ratufa affinis hypoleucos	Ratufa affinis hypoleucos	113165	USNM	No	No	No	Failed/not enriched	Standard	Ratufa affinis catemana		2001-09-24	Sumatra	Indonesia	Riau		Indragiri River	-0.480793	102.954		Abbott, W. L.	Mammals Field Number: 1331	Female	Skin; Skull
Ratufa affinis hypoleucos	Ratufa affinis hypoleucos	141041	USNM	Yes	Yes	No	Complete	Standard			2005-01-01	Sumatra	Indonesia	Sumatera Barat		Nyalo, Tarussan Bay	-1.17833	100.429		Abbott, W. L.	Mammals Field Number: 3865	Male	Skin; Skull
Ratufa affinis hypoleucos	Ratufa affinis hypoleucos	143351	USNM	Yes	No	No	Complete	Standard		Lyon, M. W. 1916 Dec 30. Proceedings of the United States National Museum. 32: 442.		Sumatra	Indonesia	Sumatera Utara	Langkat Regency	Aru Bay [Teluk Ara]	4.10028	98.1033		Abbott, W. L.	Mammals Field Number: 4513	Male	Skin; Skull
Ratufa affinis insignis	Ratufa affinis insignis	115531	USNM	Yes	Yes	No	Complete	Type	Ratufa insignis Miller, 1903	Miller, G. S. 1903 Nov 06. Smithsonian Miscellaneous Collections. 45: 4.	2002-08-26	Sumatra	Indonesia	Kepulauan Riau		Rhio [Riau] Archipelago, Pulo Sugi	0.835156	103.778		Abbott, W. L.	Mammals Field Number: 1960	Male : Adult	Skin; Skull
Ratufa affinis insignis	Ratufa affinis insignis	144412	USNM	Yes	Yes	No	Complete	Type	Ratufa affinis bulana; Ratufa bulana Lyon, 1909	Lyon, M. W. 1909 Jun 01. Proceedings of the United States National Museum. 36: 482.	2007-03-23	Sumatra	Indonesia	Kepulauan Riau		Rhio [Riau] Archipelago, Pulo [Pulau] Bulan	0.919127	103.941		Abbott, W. L.	Mammals Field Number: 5130	Female : Adult	Skin; Skull
Ratufa affinis insignis	Ratufa affinis insignis	122813	USNM	No	No	No	Complete	Type	Ratufa affinis carimonensis; Ratufa carimonensis Miller, 1906	Miller, G. S. 1906 Sep 11. Proceedings of the United States National Museum. 31: 257.	2003-06-02	Sumatra	Indonesia	Kepulauan Riau		Rhio [= Riau] Archipelago, Great Karimon Island	1.05268	103.366		Abbott, W. L.	Mammals Field Number: 2465	Female : Adult	Skin; Skull
Ratufa affinis insignis	Ratufa affinis insignis	122879	USNM	Yes	No	No	Complete	Type	Ratufa affinis condurensis; Ratufa condurensis Miller, 1906	Miller, G. S. 1906 Sep 11. Proceedings of the United States National Museum. 31: 258.	2003-06-25	Sumatra	Indonesia	Kepulauan Riau		Rhio [= Riau] Archipelago, Pulo Kundur	0.757619	103.423		Abbott, W. L.	Mammals Field Number: 2552	Male : Adult	Skin; Skull
Ratufa affinis insignis	Ratufa affinis insignis	115528	USNM	Yes	No	No	Complete	Type	Ratufa affinis conspicua; Ratufa conspicua Miller, 1903	Miller, G. S. 1903 Nov 06. Smithsonian Miscellaneous Collections. 45: 5.	2002-08-19	Sumatra	Indonesia	Kepulauan Riau		Rhio [= Riau] Archipelago, Pulo Bintang	1.07519	104.487		Abbott, W. L.	Mammals Field Number: 1900	Male : Adult	Skin; Skull
Ratufa affinis polia	Ratufa affinis polia	125004	USNM	Yes	Yes	No	Complete	Type	Ratufa polia Lyon, 1906	Lyon, M. W. 1906 Dec 18. Proceedings of the United States National Museum. 31: 585.	2004-08-09	Sumatra	Indonesia	Kepulauan Bangka Belitung		Billiton Island, Bukit Menguru	-2.592	107.964		Abbott, W. L.	Mammals Field Number: 3551	Female : Adult	Skin; Skull
Ratufa bicolor baliensis	Ratufa bicolor baliensis	107578	AMNH	Yes	Yes	No	Complete	Standard			1937-01-24	Bali	Indonesia	Bali		Boelian	-8.118	115.204	1200	von Plessen, V.	319	Female	Skin; Skull
Ratufa bicolor baliensis	Ratufa bicolor baliensis	102135	AMNH	No	No	No	Failed/not enriched	Standard			1933-07-24	Bali	Indonesia	Bali		Goenoeng Linker [=Gunung Linker]	-8.1643	114.612	300	Menden, J. J.	17	Male	Skin; Skull
Ratufa bicolor bicolor	Ratufa bicolor bicolor	102172	AMNH	Yes	Yes	No	Complete	Standard			1933-09-15	Java	Indonesia	Jawa Tengah		Propoek [=Prupuk], Slamet, Central Java	-7.13333	108.983	400	Menden, J. J.	630	Female	Skin; Skull
Ratufa bicolor bicolor	Ratufa bicolor bicolor	155666	USNM	Yes	Yes	Yes	Complete	Type	Ratufa bicolor major Miller, 1911	Miller, G. S. 24 Feb 1911 ["1911 Feb 24"]. Proc. Biol. Soc. Wash. 24: 28.	2009-08-15	Java	Indonesia	Jawa Barat		Tjibodas [= Cibodas], Mount Gede	-6.741	107.007	1372	Palmer, W.	Mammals Field Number: 505	Female : Adult	Skin; Skull; Skeleton
Ratufa bicolor bicolor	Ratufa bicolor bicolor	156397	USNM	No	No	No	Failed/not enriched	Standard			2009-12-28	Java	Indonesia	Banten		Tamandjaija [=Taman Jaya], Indonesia	-6.39928	106.131		Palmer, W.	Mammals Field Number: 1550	Male	Skin; Skull
Ratufa bicolor condorensis	Ratufa bicolor condorensis	357269	USNM	No	No	No	Complete	Standard			1968-03-16		Vietnam	Ba Ria-Vung Tau	Con Dao Islands	Con Son Island, 3.7 Km E And 1.1 Km N Of Airfield Building	8.736	106.634		Cunningham, M. L.	Mammals Field Number: 91	Female	Skin; Skull
Ratufa bicolor condorensis	Ratufa bicolor condorensis	357266	USNM	No	No	No	Failed/not enriched	Standard			1968-03-19		Vietnam	Ba Ria-Vung Tau	Con Dao Islands	Con Son Island, Nui Nha Ban	8.7	106.6	300	Van Peenen, D.	Mammals Field Number: DVP 356	Male	Skin; Skull
Ratufa bicolor felli	Ratufa bicolor felli	113025	AMNH	Yes	Yes	No	Complete	Standard			1935-04-02		Myanmar	Sagaing		Okma, East Bank	22.583	94.933		Raven, H.C.	876	Male	Skin; Skull
Ratufa bicolor felli	Ratufa bicolor felli	163512	AMNH	Yes	Yes	No	Failed/not enriched	Standard			1938-02-06		Myanmar	Magway		Ainggyi; Chin Hills; Pakokku	21.0833	94.3667		Heinrich, G.	546*	Male	Skin; Skull
Ratufa bicolor gigantea	Ratufa gigantea	114363	FMNH	No	No	No	Complete	Standard			1973-02-02		Nepal	Sankhuwasabha		Arun River, below Sedua	27.1648	87.2715	670	McNeely, J. A.	1147	Female	Skin; Skull
Ratufa bicolor gigantea	Ratufa gigantea	277615	USNM	No	No	No	Complete	Standard			1945-04-23		Myanmar	Kachin	Myitkyina District	Myitkyina, 25 Mi W	25.35	97.097	457	Stager, K. E.	Mammals Field Number: 40	Male	Skin; Skull
Ratufa bicolor gigantea	Ratufa gigantea	256830	USNM	Yes	Yes	No	Complete	Standard			1930-11-16		Thailand	Lampang		Doi Nangka	19	99.417		Smith, H. M.	Mammals Field Number: 4345	Male	Skin; Skull
Ratufa bicolor gigantea	Ratufa gigantea	239285	USNM	No	No	No	Failed/not enriched	Standard	Ratufa bicolor hainana				China	Hainan		Kachek, Mountains SW Of	19.2333	110.45		Schaffer, K. L.	Mammals Field Number: No Number	Unknown	Skin; Skull
Ratufa bicolor gigantea	Ratufa gigantea	259443	USNM	Yes	Yes	No	Complete	Standard			1931-01-12		India	West Bengal		Bengal, Sangsir	27.067	88.583		Stevens, H.	Mammals Field Number: 652/35439	Male	Skin; Skull
Ratufa bicolor hainana	Ratufa gigantea	37951	FMNH	No	No	No	Complete	Standard			1931-12-15		Laos	Balikhamxay		Bantion [=Ban Tayun], Plateau des Bolovens	15.3333	106.333	183	Delacour, J.	114	Male	Skin; Skull
Ratufa bicolor hainana	Ratufa gigantea	41330	FMNH	No	No	No	Complete	Standard			1928-11-01		China	Guangxi	Nanning	Shui-Kow-Kwan, Longzhou [=Lungchow]	22.4	106.833		Met Museum of Natural History, China	16	NA	Skin; Skull
Ratufa bicolor leucogenys	Ratufa bicolor leucogenys	101430	AMNH	No	No	No	Complete	Standard			1930-04-13		Thailand	Chanthaburi		Chantaboon	12.611	102.114		Aagaard, C. J.		Female	Skin; Skull
Ratufa bicolor leucogenys	Ratufa bicolor leucogenys	254740	USNM	No	No	No	Complete	Standard	Ratufa bicolor sinus		2029-05-24		Thailand	Trat		Koh Kut [=Ko Kut]	11.6528	102.571		Smith, H. M.	Mammals Field Number: 3047	Male	Skin; Skull
Ratufa bicolor leucogenys	Ratufa bicolor leucogenys	321553	USNM	Yes	Yes	No	Complete	Standard			1961-04-16		Cambodia	Kompot		Damrey Phong, 2 Km SE	10.7751	104.229		Feinstein, B. R.	Mammals Field Number: 901	Male	Skin; Skull
Ratufa bicolor leucogenys	Ratufa bicolor leucogenys	258881	USNM	No	No	No	Failed/not enriched	Standard			1933-11-18		Thailand	Chanthaburi		Kao Sabab [=Khao Sa Bap]	12.583	102.25		Smith, H. M.	Mammals Field Number: 6694	Female	Skin; Skull
Ratufa bicolor melanopepla	Ratufa bicolor melanopepla	488138	USNM	Yes	Yes	No	Complete	Standard			1969-02-09		Malaysia	Pahang	Temerloh District	Jerantut, Krau Game Reserve, Gunong Benom	3.83	102.1	1219 - 1372	Muul, I.; Lim Boo Liat	Mammals Field Number: BL 5298	Female	Skin; Skull
Ratufa bicolor melanopepla	Ratufa bicolor melanopepla	488141	USNM	No	No	No	Complete	Standard			1969-11-27		Malaysia	Pahang	Pekan District	Rompin, Pontian Mangrove Forest Reserve, Kampong Sangit At Mile 3	2.77	103.5	76	Muul, I.; Lim Boo Liat	Mammals Field Number: R 81413	Male	Skin; Skull
Ratufa bicolor melanopepla	Ratufa bicolor melanopepla	83230	USNM	No	No	No	Complete	Type	Ratufa melanopepla Miller, 1900	Miller, G. S. 1900 Jul 25. Proceedings of the Washington Academy of Sciences. 2: 71.	27 Feb 1896		Thailand	Trang		Telibon Island	7.25	99.383		Abbott, W. L.	Mammals Field Number: No Number	Male : Adult	Skin; Skull
Ratufa bicolor melanopepla	Ratufa bicolor melanopepla	101751	USNM	No	No	No	Complete	Type	Ratufa bicolor tiomanensis; Ratufa tiomanensis Miller, 1900	Miller, G. S. 1900 Aug 20. Proceedings of the Washington Academy of Sciences. 2: 216.	4 Oct 1899		Malaysia	Pahang		Tioman Island	3.25	104.17		Abbott, W. L.	Mammals Field Number: No Number	Male : Adult	Skin; Skull
Ratufa bicolor melanopepla	Ratufa bicolor melanopepla	83478	USNM	No	No	No	Complete	Type	Ratufa bicolor peninsulae; Ratufa melanopepla peninsulae Miller, 1913	Miller, G. S. 1913 Dec 29. Smithsonian Miscellaneous Collections. 61 (21): 25.	23 Sep 1896		Thailand	Trang		Lay Song Hong [=Thale Song Hong]	7.841	99.479		Abbott, W. L.	Mammals Field Number: No Number; Other Catalog Number: A0049466	Male : Adult	Skin; Skull; Skeleton
Ratufa bicolor melanopepla	Ratufa bicolor melanopepla	104646	USNM	No	No	No	Complete	Type	Ratufa bicolor angusticeps; Ratufa angusticeps Miller, 1901	Miller, G. S. 1901 Mar 26. Proceedings of the Washington Academy of Sciences. 3: 130.	2000-06-17		Indonesia	Kepulauan Riau		North Natuna Islands, Pulo Lingung, off S coast of Bunguran	3.617	108.117		Abbott, W. L.	Mammals Field Number: 481	Male : Adult	Skin; Skull
Ratufa bicolor melanopepla	Ratufa bicolor melanopepla	101725	USNM	No	No	No	Complete	Type	Ratufa bicolor anambae; Ratufa anambae Miller, 1900	Miller, G. S. 1900 Aug 20. Proceedings of the Washington Academy of Sciences. 2: 215.	25 Sep 1899		Indonesia	Kepulauan Riau		Anambas Islands, Pulo Jimaja [= Djemadja Island]	2.937	105.753		Abbott, W. L.	Mammals Field Number: No Number	Female : Adult	Skin; Skull
Ratufa bicolor melanopepla	Ratufa bicolor melanopepla	104366	USNM	Yes	Yes	No	Failed/not enriched	Standard	Ratufa bicolor fretensis		9 Dec 1899		Malaysia	Perak		Pulo Lankawi	6.362	99.773		Abbott, W. L.	Mammals Field Number: 140	Male	Skin; Skull
Ratufa bicolor melanopepla	Ratufa bicolor melanopepla	488162	USNM	No	No	No	Failed/not enriched	Standard			1969-03-29		Malaysia	Terengganu	Hulu Terengganu District	Kuala Brang, Tenagor Kampong Kula Puih	5.07	102.95	76	Muul, I.; Lim Boo Liat	Mammals Field Number: BL 5500	Male	Skin; Skull
Ratufa bicolor melanopepla	Ratufa bicolor melanopepla	257721	USNM	No	No	No	Failed/not enriched	Standard	Ratufa bicolor peninsulae		1931-09-07		Thailand	Narathiwat		Bangnara [=Narathiwat]	6.41667	101.833		Smith, H. M.	Mammals Field Number: 5522	Male	Skin; Skull
Ratufa bicolor melanopepla	Ratufa bicolor melanopepla	256833	USNM	No	No	No	Failed/not enriched	Standard	Ratufa bicolor peninsulae		1931-09-19		Thailand	Surat Thani		Tha Lo, Bandon	9.1	99.3		Smith, H. M.	Mammals Field Number: 4977	Male	Skin; Skull
Ratufa bicolor palliata	Ratufa bicolor palliata	106532	AMNH	No	No	No	Failed/not enriched	Standard			1936-08-20	Sumatra	Indonesia	Bengkulu		Boekit Sanggoel [=Bukit Sanggul]	-3.23178	102.55	500	Menden, J. J.	325	Male	Skin; Skull
Ratufa bicolor palliata	Ratufa bicolor palliata	6656	ANSP	No	No	No	Complete	Standard			Oct - Nov 1901	Sumatra	Indonesia	Lampung		Guning Soegi [=Gunung Sugih]	-4.98521	105.205		Harrison, A. C.; Hiller, H. M.		NA	Skin
Ratufa bicolor palliata	Ratufa bicolor palliata	20284	ANSP	No	No	No	Complete	Standard			1939-05-02	Sumatra	Indonesia	Aceh		Kilometer 12 between Blangkedjeren and Agoesan	3.955	97.35		Ulmer, F. A.		Female	Skin; Skull
Ratufa bicolor palliata	Ratufa bicolor palliata	121707	USNM	No	No	No	Complete	Type	Ratufa bicolor batuana; Ratufa palliata batuana Lyon, 1916	Lyon, M. W. 1916 Dec 30. Proceedings of the United States National Museum. 52: 445.	2003-02-11	Sumatra	Indonesia	Sumatera Utara		Batu Islands, Tana Bala [= Pulau Tanahbala]	-0.415111	98.44		Abbott, W. L.	Mammals Field Number: 2263	Male : Adult	Skin; Skull
Ratufa bicolor palliata	Ratufa bicolor palliata	114350	USNM	Yes	Yes	No	Complete	Type	Ratufa bicolor laenata; Ratufa laenata Miller, 1903	Miller, G. S. 1903 Feb 03. Proceedings of the United States National Museum. 26: 449.	2002-01-27	Sumatra	Indonesia	Aceh	Aceh Singkil Regency	Banjak Islands, Pulo [Pulau] Tuangku	2.16076	97.2713		Abbott, W. L.	Mammals Field Number: 1478	Male : Adult	Skin; Skull
Ratufa bicolor palliata	Ratufa bicolor palliata	114352	USNM	Yes	Yes	Yes	Complete	Standard	Ratufa bicolor laenata		2002-01-28	Sumatra	Indonesia	Aceh	Aceh Singkil Regency	Banjak Islands, Pulo [Pulau] Tuangku	2.16076	97.2713		Abbott, W. L.	Mammals Field Number: 1486	Male	Skin; Skull
Ratufa bicolor palliata	Ratufa bicolor palliata	143361	USNM	Yes	Yes	No	Complete	Standard			2005-11-27	Sumatra	Indonesia	Sumatera Utara	Langkat Regency	Aru Bay [=Teluk Ara]	4.10028	98.1033		Abbott, W. L.	Mammals Field Number: 4513	Male	Skin; Skull
Ratufa bicolor palliata	Ratufa bicolor palliata	114547	USNM	Yes	Yes	No	Failed/not enriched	Standard			2002-03-28	Sumatra	Indonesia	Sumatera Utara		Tapanuli Bay	1.64864	98.8436		Abbott, W. L.	Mammals Field Number: 1695	Female	Skin; Skull
Ratufa bicolor palliata	Ratufa bicolor palliata	113162	USNM	No	No	No	Failed/not enriched	Type	Ratufa palliata Miller, 1902	Miller, G. S. 1902 Jun 11. Proceedings of the Academy of Natural Sciences, Philadelphia. 54: 147.	2001-09-23	Sumatra	Indonesia	Riau		Indragiri River	-0.480793	102.954		Abbott, W. L.	Mammals Field Number: 1327	Male : Adult	Skin; Skull
Ratufa bicolor palliata	Ratufa bicolor palliata	335792	USNM	No	No	No	Failed/not enriched	Standard			Apr-62	Sumatra	Indonesia	Lampung		Kalianda, Palm Estates	-5.73	105.6	100	Crane, K.	Mammals Field Number: 585	Male	Skin; Skull
Ratufa bicolor palliata	Ratufa bicolor palliata	NA (it must represent one of the samples in this list that supposedly failed)	USNM	No	No	No	Complete	NA			NA	Sumatra	Indonesia	NA		NA	NA	NA		NA	NA	NA	NA
Ratufa bicolor phaeopepla	Ratufa bicolor phaeopepla	163517	AMNH	No	No	No	Complete	Standard			1937-10-31		Myanmar	Mandalay		Mt. Popa	20.919	95.25	1100	Heinrich, G.	185*	Female	Skin; Skull
Ratufa bicolor phaeopepla	Ratufa bicolor phaeopepla	296926	USNM	Yes	Yes	No	Complete	Standard			1952-03-04		Thailand	Kanchanaburi		Borphloy [=King Bo Phloi]	14.8	99.17		Elbel, R. E.	Mammals Field Number: RE 490	Female	Skin; Skull
Ratufa bicolor phaeopepla	Ratufa bicolor phaeopepla	124235	USNM	Yes	Yes	Yes	Complete	Type	Ratufa phaeopepla Miller, 1913	Miller, G. S. 1913 Dec 29. Smithsonian Miscellaneous Collections. 61 (21): 25.	2004-02-25		Myanmar	Tanintharyi		Sungei Balik	10.4769	98.4922		Abbott, W. L.	Mammals Field Number: 3141	Male : Adult	Skin; Skull
Ratufa bicolor phaeopepla	Ratufa bicolor phaeopepla	124149	USNM	Yes	Yes	No	Complete	Type	Ratufa bicolor celaenopepla; Ratufa celaenopepla Miller, 1913	Miller, G. S. 1913 Dec 29. Smithsonian Miscellaneous Collections. 61 (21): 26.	2004-01-26		Myanmar	Tanintharyi	Mergui Archipelago	Domel Island	11.5583	98.2709		Abbott, W. L.	Mammals Field Number: 3073	Male : Adult	Skin; Skull
Ratufa bicolor phaeopepla?	Ratufa bicolor phaeopepla?	300026	USNM	Yes	No	No	Failed/not enriched	Standard			1954-01-31		Thailand	Sakon Nakhon		Ban Sahng Kaw, Koekpue [=Ban Sang Kho, Khok Phu, range of Phan Mt.]	16.84	103.91	ca. 500 (error, probably ca. 400)	Elbel, R. E.	Mammals Field Number: RE 3364	Female	Skin; Skull
Ratufa bicolor smithi	Ratufa gigantea	46649	FMNH	Yes	Yes	No	Complete	Standard			1937-03-20		Vietnam	Daklak		Ban Me Thuot [=Buon Ma Thuot]	12.6667	108.05		Osgood, W. H.	FMNH-Mammals-6804	Male	Skin; Skull; Skeleton
Ratufa bicolor smithi	Ratufa gigantea	320794	USNM	Yes	Yes	Yes	Complete	Standard			1961-06-02		Vietnam	Lam Dong		Mount Lang Bian	12.047	108.439	2000	Feinstein, B. R.	Mammals Field Number: 1015	Female	Skin; Skull
Ratufa indica indica	Ratufa indica indica	82903	FMNH	No	No	No	Complete	Standard			1914-12-15		India	Maharashtra		Ghatmatha, Satara	17.3886	73.6756		Pratu, S. H.	88	Female	Skin; Skull
Ratufa indica indica	Ratufa indica indica	82909	FMNH	Yes	Yes	No	Complete	Standard	Ratufa indica superans		1913-01-02		India	Karnataka		Wotekolli, Coorg [=Kodagu]	NA	NA		Shortridge, G. C.	2243	Female	Skin; Skull
Ratufa indica indica	Ratufa indica indica	355785	USNM	No	No	No	Failed/not enriched	Standard			1965-10-28		India	NA	NA	NA	NA	NA		Parrack, D. W.; Roy, B. S.	Mammals Field Number: 945	Male	Skin; Skull
Ratufa indica indica	Ratufa indica indica	16182	USNM	No	No	No	Failed/not enriched	Standard					India	NA	NA	NA	NA	NA		Ward, W. A.	Mammals Field Number: No Number; Other Catalog Number: A0038010	Female	Skin; Skull
Ratufa indica maxima	Ratufa indica maxima	163101	AMNH	No	No	No	Complete	Standard	Ratufa indica bengalensis		1947-03-09		India	Tamil Nadu		Mudumalai, base of Nilgiris	11.6162	76.5166	1000	NA	R125	Female	Skin; Skull
Ratufa indica maxima	Ratufa indica maxima	163099	AMNH	Yes	Yes	Yes	Complete	Standard			1947-03-06		India	Tamil Nadu		Kalhatti [=Kalhatty], Nilgiri Hills	11.4821	76.6865	1280	NA	R118	Male	Skin; Skull
Ratufa macroura dandolena	Ratufa macroura dandolena	240841	AMNH	No	No	No	Complete	Standard			1970-10-18	Sri Lanka	Sri Lanka	Central province		Kumbalgama	7.20996	80.4875		Fernando, E. C.	172	Female	Skin; Skull
Ratufa macroura macroura	Ratufa macroura macroura	240914	AMNH	No	No	No	Complete	Standard			1971-12-17	Sri Lanka	Sri Lanka	Central province		Nuwara Eliya	6.95128	80.7679		Fernando, E. C.	220	NA	Skin; Skull
Ratufa macroura macroura	Ratufa macroura macroura	256735	USNM	Yes	Yes	Yes	Complete	Standard			1931-11-20		Sri Lanka	Northwest		Nikeweratiya	7.7463	80.1291		Schofield, W.	Mammals Field Number: 14	Male	Skin; Skull
Ratufa macroura macroura	Ratufa macroura macroura	114098	USNM	No	No	No	Failed/not enriched	Standard			15 Feb 1882		Sri Lanka	Uva		Bintenna	6.70072	80.9455		Schrader, E.	Mammals Field Number: No Number	Female	Skin; Skull
Ratufa macroura melanochra	Ratufa macroura melanochra	96322	FMNH	No	No	No	Complete	Standard			1963-02-20		Sri Lanka	Southern		Udugama, Galli	6.21752	80.3384		Fernando, E. C.	193	Female	Skin; Skull
