# Supplementary material for: Pliocene Forest Fragmentation Shaped Speciation in Tropical Asia's Giant Squirrels (Ratufa)
Source: Mol Ecol. 2025 Nov 25;34(24):e70179. doi: 10.1111/mec.70179 (PMC12717977; doi:10.1111/mec.70179)
Supplement: Supplementary file 3 — Table S2: Summary characteristics of the ultraconserved element (UCE) datasets analysed in this study. [file MEC-34-e70179-s002.xlsx]

## Sheet: Sheet1
Dataset	UCE loci	Mean locus (bp)	Mean PI sites/locus	Total concatenated length (bp)	Total PI sites	Total samples	Outgroup samples	Missing data in matrix (%)
75% complete matrix (IQTREE & SVDquartets input)	3224	413.4	1.77761	1333686	5731	47	1	32.6
Top quartile loci with more PI sites (ASTRAL-III input)	806	362	4.07	262646	3275	39	1	4,2*
100% complete matrix (BEAST input)	210	544.54	18.57	114353	3899	13	5	6.99
100% complete matrix (IQTREE gene concordance factor analysis input)	2046	597.7	16.7	1222917	34186	13	5	11.32
								*ASTRAL-specific: Mean proportion of gene trees where a sample lacks data.
