# Supplementary material for: Pliocene Forest Fragmentation Shaped Speciation in Tropical Asia's Giant Squirrels (Ratufa)
Source: Mol Ecol. 2025 Nov 25;34(24):e70179. doi: 10.1111/mec.70179 (PMC12717977; doi:10.1111/mec.70179)
Supplement: Supplementary file 4 — Table S3: Specimen and citizen‐science occurrence records used for the species distribution modelling analyses. [file MEC-34-e70179-s005.xlsx]

## Sheet: TableS2
scientific_name_MDD	latitude	longitude	dataType	coordinateUncertaintyInMeters	Date of record collection	Locality	stateProvince	Record collector	Museum Abbreviation	Museum catalog number	Current identification with subspecific information	Type Status
Ratufa affinis	3.23333	101.633	Specimen_based_record		1969-09-29	Batu, Bukit Legong Forest Reserve	Wilayah Persekutuan	I. Muul & Lim Boo Liat	USNM	488117	Ratufa affinis affinis
Ratufa affinis	2.4	103.25	Specimen_based_record		1970-07-14	Bekok, Labis Forest Reserve, Tamok	Johor	I. Muul & Lim Boo Liat	USNM	488092	Ratufa affinis affinis
Ratufa affinis	4.45	100.817	Specimen_based_record		1969-08-10	Blanja, Bruas Forest Reserve, Gelong Puyu Forest	Perak	I. Muul & Lim Boo Liat	USNM	488101	Ratufa affinis affinis
Ratufa affinis	7.55017	99.7855	Specimen_based_record		1963-03-01	Chong	Trang	R. Elbel	USNM	356690	Ratufa affinis affinis
Ratufa affinis	5.65	102.617	Specimen_based_record		1969-09-17	Guntong, Gunong Tebu Forest Reserve, Bukit Chengkal	Terengganu	I. Muul & Lim Boo Liat	USNM	488131	Ratufa affinis affinis
Ratufa affinis	5.55	102.717	Specimen_based_record		1969-09-14	Guntong, Gunong Tebu Forest Reserve, Bukit Panchor Merah	Terengganu	I. Muul & Lim Boo Liat	USNM	488127	Ratufa affinis affinis
Ratufa affinis	5.6	102.683	Specimen_based_record		1969-09-18	Guntong, Gunong Tebu Forest Reserve, Ulu Kelabu	Terengganu	I. Muul & Lim Boo Liat	USNM	488133	Ratufa affinis affinis
Ratufa affinis	5.6	102.733	Specimen_based_record		1969-09-14	Guntong, Sungei Guntong, Kampong Guntong	Terengganu	I. Muul & Lim Boo Liat	USNM	488126	Ratufa affinis affinis
Ratufa affinis	3.21667	101.483	Specimen_based_record		1969-03-07	Ijok, Bukit Cherakah Forest Reserve, Bukit Rotan At Mile 21	Selangor	I. Muul & Lim Boo Liat	USNM	488114	Ratufa affinis affinis
Ratufa affinis	3.83333	102.1	Specimen_based_record		1969-02-05	Jerantut, Krau Game Reserve, Gunong Benom	Pahang	I. Muul & Lim Boo Liat	USNM	488095	Ratufa affinis affinis
Ratufa affinis	3.18333	101.483	Specimen_based_record		1970-02-24	Kapar, Bukit Cherakah Forest Reserve, Subang Catchment Area	Selangor	I. Muul & Lim Boo Liat	USNM	488119	Ratufa affinis affinis
Ratufa affinis	5.06667	102.95	Specimen_based_record		1969-03-22	Kuala Brang, Tenagor, Kampong Kuala Puih	Terengganu	I. Muul & Lim Boo Liat	USNM	488122	Ratufa affinis affinis
Ratufa affinis	5.2	103	Specimen_based_record		1968-06-24	Kuala Brang, Bukit Berapit Forest, Kuala Telemong	Terengganu	I. Muul & Lim Boo Liat	USNM	488121	Ratufa affinis affinis
Ratufa affinis	3.3	101.617	Specimen_based_record		1968-10-19	Rawang, Kanching Forest Reserve	Selangor	I. Muul & Lim Boo Liat	USNM	488112	Ratufa affinis affinis
Ratufa affinis	2.83333	103.467	Specimen_based_record		1970-01-18	Rompin, Kampong Belangkap	Pahang	I. Muul & Lim Boo Liat	USNM	488100	Ratufa affinis affinis
Ratufa affinis	2.76667	103.5	Specimen_based_record		1969-11-28	Rompin, Pontian Mangrove Forest Reserve, Kampong Sangit At Mile 3	Pahang	I. Muul & Lim Boo Liat	USNM	488098	Ratufa affinis affinis
Ratufa affinis	3.16667	101.517	Specimen_based_record		1969-04-11	Subang, Bukit Raja	Selangor	I. Muul & Lim Boo Liat	USNM	488116	Ratufa affinis affinis
Ratufa affinis	3.95	101.35	Specimen_based_record		1970-08-15	Sungei, Trolak Forest	Perak	I. Muul & Lim Boo Liat	USNM	488102	Ratufa affinis affinis
Ratufa affinis	6.41667	101.833	Specimen_based_record		1926-07-22	Bangnara		H. Smith	USNM	251673	Ratufa affinis affinis
Ratufa affinis	4.75173	103.195	Specimen_based_record		1958-08-05	Bukit Bosi Forest [Bukit Besi?]	Terengganu	R. Traub P. Wah & B. Ensoll	USNM	311317	Ratufa affinis affinis
Ratufa affinis	2.48847	103.635	Specimen_based_record		2001-07-13	Endau River	Johor	W. Abbott	USNM	112594	Ratufa affinis affinis
Ratufa affinis	3.29901	101.619	Specimen_based_record		1958-10-25	Kanching Pass	Selangor	R. Traub	USNM	311318	Ratufa affinis affinis
Ratufa affinis	7.34957	99.8672	Specimen_based_record		1934-01-14	Kao Soi Dao		H. Smith	USNM	258883	Ratufa affinis affinis
Ratufa affinis	3.34164	101.772	Specimen_based_record		1948-07-15	Kuala Lumpur, 16 Mi N, Pahang Road	Selangor	R. Traub	USNM	283510	Ratufa affinis affinis
Ratufa affinis	7.84062	99.4795	Specimen_based_record		9/29/1896	Lay Song Hong	Trang	W. Abbott	USNM	83483	Ratufa affinis affinis
Ratufa affinis	2.87168	103.213	Specimen_based_record		1902-05-28	Rumpin River	Pahang	W. Abbott	USNM	115384	Ratufa affinis affinis
Ratufa affinis	3.33014	101.771	Specimen_based_record		1956-10-03	Ulu Gombak Forest Reserve, 17 Mi N	Selangor	R. Traub	USNM	307557	Ratufa affinis affinis
Ratufa affinis	-0.486272	104.424	Specimen_based_record		1901-09-01	Lingga Archipelago, Singkep Island	Kepulauan Riau	W. Abbott	USNM	113132	Ratufa affinis bunguranensis (ID probably mistaken, should be insignis
Ratufa affinis	3.9404	108.204	Specimen_based_record		1900-07-09	North Natuna Islands [= Kepulauan Natuna Besar], Bunguran Island [= Pulau Natuna Besar]	Kepulauan Riau	W. Abbott	USNM	104640	Ratufa affinis bunguranensis
Ratufa affinis	4.10028	98.1033	Specimen_based_record		1906-01-16	Aru Bay	Sumatra Utara	W. Abbott	USNM	143351	Ratufa affinis hypoleucos
Ratufa affinis	2.16076	97.2713	Specimen_based_record		1902-01-30	Banjak Islands, Pulau Tuangku	Aceh	W. Abbott	USNM	114365	Ratufa affinis hypoleucos
Ratufa affinis	-0.415111	98.44	Specimen_based_record		1903-02-10	Batu Islands, Tana Bala [= Pulau Tanahbala]	Sumatra Utara	W. Abbott	USNM	121721	Ratufa affinis hypoleucos
Ratufa affinis	-0.480793	102.954	Specimen_based_record		1901-09-24	Indragiri River		W. Abbott	USNM	113163	Ratufa affinis hypoleucos
Ratufa affinis	-0.132992	98.4392	Specimen_based_record		1903-02-20	Tana Masa (Pulau Tanahmasa), Batu Islands	Sumatra Utara	W. Abbott	USNM	121817	Ratufa affinis hypoleucos
Ratufa affinis	0.334765	103.603	Specimen_based_record		1903-09-02	Kateman River	Riau	W. Abbott	USNM	123126	Ratufa affinis hypoleucos
Ratufa affinis	0.967222	102.239	Specimen_based_record		1907-02-22	Kompei [=Pulau Kompei?, next to Aru Bay]	Riau	W. Abbott	USNM	144169	Ratufa affinis hypoleucos
Ratufa affinis	1.19333	102.127	Specimen_based_record		1906-10-16	Little Siak River	Riau	W. Abbott	USNM	144160	Ratufa affinis hypoleucos
Ratufa affinis	1.02917	102.214	Specimen_based_record		1907-02-20	Makapan [settlement close to Lalang and Rawa river]	Riau	W. Abbott	USNM	144165	Ratufa affinis hypoleucos
Ratufa affinis	0.810556	101.749	Specimen_based_record		1906-11-24	Sungei Mandau	Riau	W. Abbott	USNM	144164	Ratufa affinis hypoleucos
Ratufa affinis	1.05268	103.366	Specimen_based_record		1903-05-27	Rhio [= Riau] Archipelago, Great Karimon Island	Riau	W. Abbott	USNM	122811	Ratufa affinis insignis
Ratufa affinis	0.757619	103.423	Specimen_based_record		1903-06-25	Rhio [= Riau] Archipelago, Pulo Kundur	Riau	W. Abbott	USNM	122879	Ratufa affinis insignis
Ratufa affinis	0.835156	103.778	Specimen_based_record		1902-08-26	Rhio Archipelago(=Riau Arch.), Pulo Sugi	Kepulauan Riau	W. Abbott	USNM	115531	Ratufa affinis insignis
Ratufa affinis	1.07519	104.487	Specimen_based_record		1902-08-10	Rhio Archipelago(=Riau Archipelago), Pulo Bintang (=Pulau Bintan)	Riau	W. Abbott	USNM	115525	Ratufa affinis insignis
Ratufa affinis	-4.98521	105.205	Specimen_based_record			Gunung Soegi [Gunung Sugih], Lampung					Ratufa affinis hypoleucos
Ratufa affinis	-3.23178	102.55	Specimen_based_record		1936-09-07	Boekit Sanggoel [=Bukit Sanggul], Benkoelen	Sumatra	J. J. Menden	AMNH	M-106648	Ratufa affinis hypoleucos
Ratufa affinis	3.74255	101.703	https://www.inaturalist.org/observations/156840224	31418	2016-10-29	Pahang
Ratufa affinis	1.85355	103.879	https://www.inaturalist.org/observations/158665035	31442	2023-04-30	Johor
Ratufa affinis	2.13865	103.75	https://www.inaturalist.org/observations/162441365	31441	2023-05-19	Johor
Ratufa affinis	4.68796	101.13	https://www.inaturalist.org/observations/131867634	31398	2018-04-25	Perak
Ratufa affinis	8.72153	99.6784	https://www.inaturalist.org/observations/53699499	31271	2020-07-14	Nakhon Si Thammarat
Ratufa affinis	1.80175	103.918	https://www.inaturalist.org/observations/139520759	31442	2020-03-09	Johor
Ratufa affinis	5.8018	101.908	https://www.inaturalist.org/observations/109221785	31368	2022-03-21	Narathiwat
Ratufa affinis	2.07638	103.792	https://www.inaturalist.org/observations/125425086	31441	2022-07-09	Johor
Ratufa affinis	1.93661	103.918	https://www.inaturalist.org/observations/139506604	31442	2017-07-29	Johor
Ratufa affinis	5.60404	101.981	https://www.inaturalist.org/observations/111070653	31373	2022-04-11	Narathiwat
Ratufa affinis	2.56619	102.292	https://www.inaturalist.org/observations/103451671	31436	2019-09-11	Negeri Sembilan
Ratufa affinis	3.42004	101.876	https://www.inaturalist.org/observations/92231576	31422	2014-04-21	Pahang
Ratufa affinis	4.20821	102.303	https://www.inaturalist.org/observations/38054932	31407	2017-08-18	Pahang
Ratufa affinis	1.85968	103.8	https://www.inaturalist.org/observations/82013667	31442	2016-03-12	Johor
Ratufa affinis	2.64855	102.142	https://www.inaturalist.org/observations/102758535	31434	2021-11-20	Negeri Sembilan
Ratufa affinis	5.85553	101.949	https://www.inaturalist.org/observations/97343204	31368	2021-10-03	Narathiwat
Ratufa affinis	4.52123	102.374	https://www.inaturalist.org/observations/39449757	31403	2010-07-11	Pahang
Ratufa affinis	0.722316	101.581	https://www.inaturalist.org/observations/70914177	31450	2016-05-13	Riau
Ratufa affinis	3.73466	102.038	https://www.inaturalist.org/observations/65076641	31418	2014-05-02	Pahang
Ratufa affinis	3.54606	98.116	https://observation.org/observation/138250561	25	2017-04-17	Sumatera Utara, Sumatra, Indonesia
Ratufa affinis	3.4198	101.841	https://observation.org/observation/89487378	10	2014-10-26	Pahang
Ratufa affinis	3.53999	98.1123	https://observation.org/observation/138250589	25	2017-04-13	Sumatera Utara, Sumatra, Indonesia
Ratufa affinis	5.83254	101.949	https://www.inaturalist.org/observations/33686674	31368	2013-10-08	Narathiwat
Ratufa affinis	8.66642	99.7174	https://www.inaturalist.org/observations/34405229	31271	2019-02-07	Nakhon Si Thammarat
Ratufa affinis	1.8287	103.83	https://www.inaturalist.org/observations/8326276	31442	2015-03-14	Johor
Ratufa affinis	1.87619	103.825	https://www.inaturalist.org/observations/8308278	31442	2010-06-19	Johor
Ratufa affinis	1.87862	103.992	https://www.inaturalist.org/observations/8235962	31442	2008-06-28	Johor
Ratufa affinis	4.27584	102.527	https://www.inaturalist.org/observations/10711334	31407	2013-08-22	Pahang
Ratufa affinis	1.82796	103.838	https://www.inaturalist.org/observations/8339754	31442	2015-04-11	Johor
Ratufa affinis	3.47698	102.071	https://www.inaturalist.org/observations/146665120	31422	1//2023	Temerloh, Pahang, MY
Ratufa affinis	6.01667	116.867	Specimen_based_record		1971-05-25	Kampong Morok, Ranau District, Morok Forest	Sabah	I. Muul & Lim Boo Liat	USNM	488111	Ratufa affinis baramensis
Ratufa affinis	6.0485	116.703	Specimen_based_record		1971-05-22	Mount Kinabalu National Park, Ranau District, Poring	Sabah	I. Muul & Lim Boo Liat	USNM	488105	Ratufa affinis baramensis
Ratufa affinis	5.98324	116.533	Specimen_based_record		1951-07-19	Bundu Tuhan, Kinabalu		D. Johnson	USNM	292565	Ratufa affinis baramensis
Ratufa affinis	3.33292	114.149	Specimen_based_record		9//1893	Mount Dulit, Baram River	Sarawak	C. Hose	USNM	105898	Ratufa affinis baramensis
Ratufa affinis	6.00282	116.529	Specimen_based_record		1955-08-08	Mount Kinabalu, Tenompak [=Tenompok]	Sabah	R. Traub	USNM	300931	Ratufa affinis baramensis
Ratufa affinis	5.35	115.65	Specimen_based_record		1953-07-20	Paring,		R. Traub	USNM	300930	Ratufa affinis baramensis
Ratufa affinis	5.68476	117.909	Specimen_based_record		5/5/1887	Sandakan, Near		C. Adams	USNM	19160	Ratufa affinis baramensis
Ratufa affinis	5.61	118.139	Specimen_based_record		8/22/1887	Suanlambo River		C. Adams	USNM	19204	Ratufa affinis baramensis
Ratufa affinis	2.24206	113.009	Specimen_based_record		1958-11-27	Kapit, Nanga Pelagus	Sarawak	R. Traub B. Ensoll & P. Ongwah	USNM	311459	Ratufa affinis baramensis?
Ratufa affinis	2.067	117.429	Specimen_based_record		1913-01-01	Birang River, West Bank		H. Raven	USNM	196651	Ratufa affinis cothurnata
Ratufa affinis	1.301	117.759	Specimen_based_record		1913-11-30	Gunong Bato		H. Raven	USNM	198114	Ratufa affinis cothurnata
Ratufa affinis	2.201	117.091	Specimen_based_record		1912-11-17	Gunong, Near Long Mindjau		H. Raven	USNM	196648	Ratufa affinis cothurnata
Ratufa affinis	-0.234308	109.945	Specimen_based_record		1905-09-19	Kapuas River, Opposite Pulo Jambu	Kalimantan Barat	W. Abbott	USNM	142335	Ratufa affinis cothurnata
Ratufa affinis	-2.55167	110.276	Specimen_based_record		1908-07-06	Kendawangan River, Mankol [Mangkul]	Kalimantan Barat	W. Abbott	USNM	153647	Ratufa affinis cothurnata
Ratufa affinis	-2.14167	110.695	Specimen_based_record		1908-07-18	Kendawangan River, Maro [Marau]	Kalimantan Barat	W. Abbott	USNM	153648	Ratufa affinis cothurnata
Ratufa affinis	-2.3525	110.357	Specimen_based_record		1908-08-17	Kendawangan River, Lanchut [Landjut]	Kalimantan Barat	W. Abbott	USNM	153651	Ratufa affinis cothurnata
Ratufa affinis	-2.18694	110.409	Specimen_based_record		1908-08-26	Kendawangan River, Belaban	Kalimantan Barat	W. Abbott	USNM	153652	Ratufa affinis cothurnata
Ratufa affinis	-2.44	110.364	Specimen_based_record		1908-09-09	Kendawangan River, Surok	Kalimantan Barat	W. Abbott	USNM	153655	Ratufa affinis cothurnata
Ratufa affinis	1.192	117.883	Specimen_based_record		1913-12-29	Madang		H. Raven	USNM	198118	Ratufa affinis cothurnata
Ratufa affinis	-1.19611	110.111	Specimen_based_record		1907-08-31	Mount Palung, foot, near Sukadana	Kalimantan Barat	W. Abbott	USNM	145377	Ratufa affinis cothurnata
Ratufa affinis	0.102778	110.645	Specimen_based_record		1905-08-20	Sanggau	Kalimantan Barat	W. Abbott	USNM	142332	Ratufa affinis cothurnata
Ratufa affinis	0.517778	110.424	Specimen_based_record		1905-07-30	Sanggau District, Sungai Sakaiam	Kalimantan Barat	W. Abbott	USNM	142334	Ratufa affinis cothurnata
Ratufa affinis	2.201	117.091	Specimen_based_record		1912-11-23	Segah River		H. Raven	USNM	196649	Ratufa affinis cothurnata
Ratufa affinis	-1.125	109.949	Specimen_based_record		1907-09-06	Sempang River, Mouth Of	Kalimantan Barat	W. Abbott	USNM	145379	Ratufa affinis cothurnata
Ratufa affinis	-0.56	117.02	Specimen_based_record		1914-04-28	Sungai Djambajan [=Jembayan]		H. Raven	USNM	198792	Ratufa affinis cothurnata
Ratufa affinis	1.372	118.434	Specimen_based_record		1913-10-31	Sungai Karangau [=Karangan]		H. Raven	USNM	198104	Ratufa affinis cothurnata
Ratufa affinis	1.192	117.883	Specimen_based_record		1914-01-05	Sungai Pelawan		H. Raven	USNM	198120	Ratufa affinis cothurnata
Ratufa affinis	-1.10111	110.203	Specimen_based_record		1907-08-17	Sungei Matan	Kalimantan Barat	W. Abbott	USNM	145374	Ratufa affinis cothurnata
Ratufa affinis	1.847	117.77	Specimen_based_record		1912-01-30	Talisaian Mountain [=Gunung Talisayan]		H. Raven	USNM	196906	Ratufa affinis cothurnata
Ratufa affinis	-2.96389	116.226	Specimen_based_record		1908-01-11	Klumpang [Kloempang] Bay, Tanjung Batu	Kalimantan Selatan	W. Abbott	USNM	151745	Ratufa affinis ephippium
Ratufa affinis	-2.92944	116.168	Specimen_based_record		1908-02-17	Klumpang [Kloempang] Bay, Pulo [Pulau] Soren	Kalimantan Selatan	W. Abbott	USNM	151748	Ratufa affinis ephippium
Ratufa affinis	-2.84111	116.062	Specimen_based_record		1908-02-26	Klumpang [Kloempang] Bay, Saratok River	Kalimantan Selatan	W. Abbott	USNM	151750	Ratufa affinis ephippium
Ratufa affinis	-2.88972	116.162	Specimen_based_record		1909-04-18	Klumpang [Kloempang] Bay	Kalimantan Selatan	W. Abbott	USNM	154300	Ratufa affinis ephippium
Ratufa affinis	-2.86806	115.964	Specimen_based_record		1908-02-13	Pangkallahan River	Kalimantan Selatan	W. Abbott	USNM	151749	Ratufa affinis ephippium
Ratufa affinis	-3.35972	116.248	Specimen_based_record		1907-12-19	Pulo Laut, Saratok	Kalimantan Selatan	W. Abbott	USNM	151757	Ratufa affinis ephippium
Ratufa affinis	-2.62611	116.301	Specimen_based_record		1908-03-26	Sampanahan River	Kalimantan Selatan	W. Abbott	USNM	151752	Ratufa affinis ephippium
Ratufa affinis	-1.91	111.92	Specimen_based_record		1935-11-23	Riam, Kotawaringin	Central Kalimantan	J. J. Menden	AMNH	M-106318	Ratufa affinis cothurnata
Ratufa affinis	-2.53591	112.963	Specimen_based_record
Ratufa affinis	2.75	117.235	Specimen_based_record
Ratufa affinis	2.8	116.65	Specimen_based_record
Ratufa affinis	0.39503	109.958	Specimen_based_record
Ratufa affinis	5.817	117.886	https://www.inaturalist.org/observations/171129817	31368	2023-07-03	Sabah
Ratufa affinis	5.83698	117.922	https://www.inaturalist.org/observations/171130104	31368	2023-07-03	Sabah
Ratufa affinis	5.83774	117.844	https://www.inaturalist.org/observations/170251151	31368	2023-06-24	Sabah
Ratufa affinis	4.89399	117.844	https://www.inaturalist.org/observations/167159651	31394	2019-10-27	Sabah
Ratufa affinis	5.83559	117.983	https://www.inaturalist.org/observations/165088369	31368	2023-03-26	Sabah
Ratufa affinis	5.08284	117.703	https://www.inaturalist.org/observations/164666136	31394	2022-08-20	Sabah
Ratufa affinis	5.8686	117.863	https://www.inaturalist.org/observations/161545685	31368	2018-07-30	Sabah
Ratufa affinis	6.05855	116.663	https://www.inaturalist.org/observations/161544927	31362	2018-05-27	Sabah
Ratufa affinis	3.3431	113.151	https://www.inaturalist.org/observations/159861753	31444	2019-06-20	Sarawak
Ratufa affinis	5.87258	117.87	https://www.inaturalist.org/observations/152091594	31368	2023-03-15	Sabah
Ratufa affinis	5.84756	117.865	https://www.inaturalist.org/observations/155132833	31368	2023-04-03	Sabah
Ratufa affinis	4.83595	117.994	https://www.inaturalist.org/observations/155134376	31394	2022-07-08	Sabah
Ratufa affinis	5.93014	117.884	https://www.inaturalist.org/observations/154142897	31368	2023-04-03	Sabah
Ratufa affinis	5.90296	117.92	https://www.inaturalist.org/observations/154254929	31368	2023-03-31	Sabah
Ratufa affinis	5.85102	117.972	https://www.inaturalist.org/observations/152900573	31368	2020-03-11	Sabah
Ratufa affinis	5.85265	117.839	https://www.inaturalist.org/observations/83097605	31368	2018-06-24	Sabah
Ratufa affinis	5.83769	117.989	https://www.inaturalist.org/observations/150889717	31368	2020-02-27	Sabah
Ratufa affinis	5.84771	117.915	https://www.inaturalist.org/observations/150212252	31368	2020-07-29	Sabah
Ratufa affinis	5.18461	117.709	https://www.inaturalist.org/observations/146996656	31389	2013-08-16	Sabah
Ratufa affinis	5.85304	117.821	https://www.inaturalist.org/observations/147292376	31368	2022-05-27	Sabah
Ratufa affinis	5.54707	117.865	https://www.inaturalist.org/observations/130254508	31379	2022-07-25	Sabah
Ratufa affinis	5.95626	117.923	https://www.inaturalist.org/observations/146121510	31368	2022-08-10	Sabah
Ratufa affinis	5.87949	117.884	https://www.inaturalist.org/observations/144028541	31368	2016-06-26	Sabah
Ratufa affinis	5.13342	118.434	https://www.inaturalist.org/observations/143913926	31394	2019-04-16	Sabah
Ratufa affinis	4.94514	117.878	https://www.inaturalist.org/observations/133298797	31394	2019-10-05	Sabah
Ratufa affinis	5.93153	117.855	https://www.inaturalist.org/observations/136532022	31368	2022-09-26	Sabah
Ratufa affinis	4.81593	117.811	https://www.inaturalist.org/observations/135201379	31425	2023-05-05	Sarawak
Ratufa affinis	5.97191	117.964	https://www.inaturalist.org/observations/133920803	31368	2019-10-27	Sabah
Ratufa affinis	5.54098	117.949	https://www.inaturalist.org/observations/131418719	31379	2022-08-19	Sabah
Ratufa affinis	5.72997	117.306	https://www.inaturalist.org/observations/129532011	184692	2022-02-21	Sabah
Ratufa affinis	5.50862	118.344	https://www.inaturalist.org/observations/129968223	31379	2019-10-16	Sabah
Ratufa affinis	5.92982	117.971	https://www.inaturalist.org/observations/108834347	31368	2011-09-18	Sabah
Ratufa affinis	5.93454	117.846	https://www.inaturalist.org/observations/108776799	31368	2011-09-17	Sabah
Ratufa affinis	5.99676	117.953	https://www.inaturalist.org/observations/108767880	31368	2011-09-17	Sabah
Ratufa affinis	5.86483	117.948	https://observation.org/observation/202487792	100	2018-07-30	Sepilok Forest Reserve, Sandakan, Sabah, Malaysia
Ratufa affinis	5.36652	117.428	https://observation.org/observation/181753133	31389	2022-11-15	Sabah
Ratufa affinis	5.95856	117.943	https://www.inaturalist.org/observations/95613153	31368	2018-08-02	Sabah
Ratufa affinis	5.81204	117.826	https://www.inaturalist.org/observations/82510932	31368	2017-04-11	Sabah
Ratufa affinis	5.80203	117.93	https://www.inaturalist.org/observations/77858001	31368	2018-08-04	Sabah
Ratufa affinis	5.27525	118.457	https://www.inaturalist.org/observations/24720584	31389	2019-09-17	Sabah
Ratufa affinis	4.90179	117.858	https://www.inaturalist.org/observations/67466338	31394	2023-03-09	Sabah
Ratufa affinis	5.9274	117.802	https://www.inaturalist.org/observations/67235790	31368	2016-02-21	Sabah
Ratufa affinis	5.87161	117.924	https://www.inaturalist.org/observations/64794204	31368	2011-03-29	Sabah
Ratufa affinis	5.92296	117.913	https://www.inaturalist.org/observations/63819506	31368	2018-07-30	Sabah
Ratufa affinis	-1.21657	110.001	https://www.inaturalist.org/observations/62344254	31447	2019-02-16	Kalimantan Barat
Ratufa affinis	4.98062	117.931	https://www.inaturalist.org/observations/59028760	31394	2015-07-17	Sabah
Ratufa affinis	5.8722	117.943	https://observation.org/observation/160409873	5	2018-07-24	Sepilok Forest Reserve, Sandakan, Sabah, Malaysia
Ratufa affinis	5.87485	117.937	https://observation.org/observation/125717106	100	2016-08-24	Sepilok Forest Reserve, Sandakan, Sabah, Malaysia
Ratufa affinis	6.01948	116.545	https://observation.org/observation/138218941	100	2016-09-05	Kinabalu NP, Malaysia
Ratufa affinis	1.12657	110.223	https://observation.org/observation/178718772	25	2019-08-17	Indonesia
Ratufa affinis	5.87349	117.942	https://observation.org/observation/71491790	1000	2012-09-25	Sepilok Forest Reserve, Sandakan, Sabah, Malaysia
Ratufa affinis	5.50067	118.277	https://observation.org/observation/56331590	31384	2019-04-24	Sabah
Ratufa affinis	5.87534	117.944	https://observation.org/observation/160663985	10	2018-05-07	Sepilok Forest Reserve, Sandakan, Sabah, Malaysia
Ratufa affinis	5.87351	117.943	https://observation.org/observation/80478124	10	2013-12-01	Sepilok Forest Reserve, Sandakan, Sabah, Malaysia
Ratufa affinis	5.87471	117.943	https://observation.org/observation/150595111	25	2018-04-07	Sepilok Forest Reserve, Sandakan, Sabah, Malaysia
Ratufa affinis	5.87351	117.943	https://observation.org/observation/137519290	10	2013-12-01	Sepilok Forest Reserve, Sandakan, Sabah, Malaysia
Ratufa affinis	5.89093	117.818	https://www.inaturalist.org/observations/44106623	31368	2017-05-08	Sabah
Ratufa affinis	5.85775	117.936	https://www.inaturalist.org/observations/44328422	31368	2018-09-27	Sabah
Ratufa affinis	5.65476	117.454	https://www.inaturalist.org/observations/41251982	31373	2016-08-22	Sabah
Ratufa affinis	5.98827	117.964	https://www.inaturalist.org/observations/39969792	31368	3//2020	Sandakan
Ratufa affinis	5.80917	117.895	https://www.inaturalist.org/observations/39736564	31368	2020-02-29	Sabah
Ratufa affinis	5.87763	117.88	https://www.inaturalist.org/observations/38361239	31368	2018-02-20	Sabah
Ratufa affinis	5.94634	117.864	https://www.inaturalist.org/observations/38209061	31368	2017-11-23	Sabah
Ratufa affinis	5.81207	117.997	https://www.inaturalist.org/observations/38061972	31368	2016-09-09	Sabah
Ratufa affinis	5.80903	117.939	https://www.inaturalist.org/observations/37668671	31368	2020-01-02	Sabah
Ratufa affinis	5.80134	117.806	https://www.inaturalist.org/observations/36667184	31368	2017-04-19	Sabah
Ratufa affinis	5.85574	117.899	https://www.inaturalist.org/observations/35912855	31368	2016-10-18	Sabah
Ratufa affinis	4.90099	117.703	https://www.inaturalist.org/observations/35232463	31394	2014-11-22	Sabah
Ratufa affinis	5.93801	117.853	https://www.inaturalist.org/observations/30556570	31368	2014-03-12	Sabah
Ratufa affinis	5.99703	117.935	https://www.inaturalist.org/observations/30540510	31368	2019-08-09	Sabah
Ratufa affinis	4.88143	117.686	https://www.inaturalist.org/observations/35157474	31394	2015-04-18	Sabah
Ratufa affinis	4.8204	117.692	https://www.inaturalist.org/observations/35157470	31398	2017-09-27	Sabah
Ratufa affinis	6.07717	116.675	https://www.inaturalist.org/observations/34918275	31362	2011-09-28	Sabah
Ratufa affinis	4.85986	117.631	https://www.inaturalist.org/observations/33739866	31394	2019-10-14	Sabah
Ratufa affinis	5.52318	118.33	https://www.inaturalist.org/observations/34734685	31379	2019-10-15	Sabah
Ratufa affinis	4.87953	117.988	https://www.inaturalist.org/observations/34016072	31394	2016-12-04	Sabah
Ratufa affinis	5.16826	118.521	https://www.inaturalist.org/observations/33051244	31389	2023-05-17	Sabah
Ratufa affinis	6.03329	116.602	https://www.inaturalist.org/observations/32632503	31362	2019-09-13	Sabah
Ratufa affinis	5.80447	117.95	https://www.inaturalist.org/observations/29383132	31368	2016-04-24	Sabah
Ratufa affinis	5.96199	117.923	https://www.inaturalist.org/observations/28597855	31368	7//2017	Sandakan
Ratufa affinis	5.8583	117.953	https://www.inaturalist.org/observations/27504357	31368	2019-06-06	Sabah
Ratufa affinis	6.11867	116.588	https://www.inaturalist.org/observations/25141468	31362	2019-05-06	Sabah
Ratufa affinis	4.74664	116.895	https://www.inaturalist.org/observations/20805961	31441	2019-06-17	Sarawak
Ratufa affinis	5.89327	117.941	https://www.inaturalist.org/observations/19205372	31368	2018-12-14	Sabah
Ratufa affinis	5.88486	117.853	https://www.inaturalist.org/observations/17241660	31368	2013-08-11	Sabah
Ratufa affinis	6.0753	116.453	https://www.inaturalist.org/observations/13765395	31362	2018-05-15	Sabah
Ratufa affinis	5.93208	117.961	https://www.inaturalist.org/observations/13730006	31368	2018-06-08	Sabah
Ratufa affinis	5.95858	117.907	https://www.inaturalist.org/observations/9961298	31368	2//2018	Sandakan
Ratufa affinis	5.88693	117.896	https://www.inaturalist.org/observations/9084419	31368	9//2017	Sandakan
Ratufa affinis	6.06001	116.798	https://www.inaturalist.org/observations/8424752	31362	2017-04-08	Sabah
Ratufa affinis	4.8829	117.79	http://www.inaturalist.org/observations/1127958	31394	2019-10-07	Sabah
Ratufa affinis	5.86788	117.926	http://www.inaturalist.org/observations/3735445	31365	2015-10-02	Sabah
Ratufa affinis	-2.90027	107.552	Specimen_based_record		1904-07-19	Billiton, Tonjong Batu [=Tanjung Batu]	Kepulauan Bangka Belitung	W. Abbott	USNM	124932	Ratufa affinis polia
Ratufa affinis	4.71	107.97	Specimen_based_record		1900-08-12	Pulo Laut, Natuna Islands	Kepulauan Riau	W. Abbott	USNM	104642	Ratufa affinis bunguranensis
Ratufa affinis	2.51475	109.051	Specimen_based_record		1900-06-04	South Natuna Islands [= Kepulauan Natuna Selatan], Sirhassen Island [= Pulau Serasan], South China Sea	Kepulauan Riau	W. Abbott	USNM	104628	Ratufa affinis bunguranensis
Ratufa affinis	-2.11667	105.592	Specimen_based_record		1904-05-25	Banka Island [= Pulau Bangka], Tanjong Rengsam	Kepulauan Bangka Belitung	W. Abbott	USNM	124677	Ratufa affinis bancana
Ratufa affinis	-1.58061	105.613	Specimen_based_record		1904-06-24	Banka Island [= Pulau Bangka], W side Klabat Bay [= Teluk Klabat]	Kepulauan Bangka Belitung	W. Abbott	USNM	124869	Ratufa affinis bancana
Ratufa affinis	-2.5979	105.942	Specimen_based_record		1904-06-11	Pulau Banka, Bukit Parmassan	Kepulauan Bangka Belitung	W. Abbott	USNM	124748	Ratufa affinis bancana
Ratufa affinis	-1.17833	100.429	Specimen_based_record		1905-01-19	Nyalo Tarussan Bay	Sumatera Barat	W. Abbott	USNM	141046	Ratufa affinis hypoleucos
Ratufa bicolor	14.8	99.17	Specimen_based_record	NA	1952-03-04	Borphloy [King Bo Phloi], Kanchanaburi, Thailand	Elbel, R. E.	USNM	296926	Ratufa bicolor phaeopepla
Ratufa bicolor	16.167	99.75	Specimen_based_record	NA	1953	Khlong Khlung, Banhuathanon, Kamphaeng Phet, Thailand	Elbel, R. E.	USNM	296928	Ratufa bicolor phaeopepla
Ratufa bicolor	16.144	99.633	Specimen_based_record	NA	1953-06-21	Kanu, Slok Bhat Ban Thung Chuak [Chueak], Kamphaeng Phet, Thailand	Elbel, R. E.	USNM	296929	Ratufa bicolor phaeopepla		Ratufa bicolor
Ratufa bicolor	17.45	101.083	Specimen_based_record	NA	NA	NA	NA	NA	NA	Ratufa bicolor leucogenys
Ratufa bicolor	8.36125	99.6903	Specimen_based_record	NA	1962-09-11	Nan Tok [Namtok] Tha Phae, Amphoe Chawang, Nakhon Si Thammarat, Thailand		USNM	355070	Ratufa bicolor melanopepla
Ratufa bicolor	8.35879	99.6854	Specimen_based_record	NA	1962-09-12	Ban Tha Pae, Amphoe Chawang, Nakhon Si Thammarat, Thailand		USNM	355071	Ratufa bicolor melanopepla
Ratufa bicolor	7.32288	100.19	Specimen_based_record	NA	1962-07-24	Thadindaeng, Amphoe Pak Phayun [Tha Din Daeng, Amphoe Pa Bon], Phatthalung, Thailand	Elbel, R. E., Suvanlaong, V.	USNM	355585	Ratufa bicolor melanopepla
Ratufa bicolor	3.3	101.78	Specimen_based_record	NA	1968-08-14	Ulu Gombak 16th Mile, Gombak Forest Reserve, Selangor, Malaysia	Muul, I., Lim Boo Liat	USNM	481226	Ratufa bicolor melanopepla
Ratufa bicolor	3.18	101.6	Specimen_based_record	NA	1969-02-27	Behind Bukit Lagong, Bukit Kanching Forest Reserve, Selangor, Malaysia	Muul, I., Lim Boo Liat	USNM	481230	Ratufa bicolor melanopepla
Ratufa bicolor	3.18	101.6	Specimen_based_record	NA	1969-06-16	Bukit Lagong Forest Reserve, Selangor, Malaysia	Muul, I., Lim Boo Liat	USNM	481231	Ratufa bicolor melanopepla
Ratufa bicolor	3.25	101.62	Specimen_based_record	NA	1958-02-22	Bukit Langong, Selangor, Malaysia	Traub, R.	USNM	311314	Ratufa bicolor melanopepla
Ratufa bicolor	6.65	100.2	Specimen_based_record	NA	1968-11-28	Kaki Bukit, Padang Ibus Forest Reserve, Perlis, Perlis, Malaysia	Muul, I., Lim Boo Liat	USNM	488134	Ratufa bicolor melanopepla
Ratufa bicolor	3.83	102.1	Specimen_based_record	NA	1969-02-08	Jerantut, Krau Game Reserve, Gunong Benom, Temerloh District, Pahang, Malaysia	Muul, I., Lim Boo Liat	USNM	488137	Ratufa bicolor melanopepla
Ratufa bicolor	3.83	102.1	Specimen_based_record	NA	1969-02-09	Jerantut, Krau Game Reserve, Gunong Benom, Temerloh District, Pahang, Malaysia	Muul, I., Lim Boo Liat	USNM	488138	Ratufa bicolor melanopepla
Ratufa bicolor	2.77	103.5	Specimen_based_record	NA	1969-11-27	Rompin, Pontian Mangrove Forest Reserve, Kampong Sangit At Mile 3, Pekan District, Pahang, Malaysia	Muul, I., Lim Boo Liat	USNM	488139	Ratufa bicolor melanopepla
Ratufa bicolor	2.77	103.5	Specimen_based_record	NA	1969-11-27	Rompin, Pontian Mangrove Forest Reserve, Kampong Sangit At Mile 3, Pekan District, Pahang, Malaysia	Muul, I., Lim Boo Liat	USNM	488140	Ratufa bicolor melanopepla
Ratufa bicolor	5.07	102.95	Specimen_based_record	NA	1969-03-26	Kuala Brang, Tenagor Kampong Kula Puih, Hulu Terengganu District, Terengganu, Malaysia	Muul, I., Lim Boo Liat	USNM	488160	Ratufa bicolor melanopepla
Ratufa bicolor	-6.992	106.543	Specimen_based_record	NA	1901-10-15	Pelaboean Ratoe [Pelabuhanratu], Indonesia	Palmer, W., Bryant, O.	USNM	155670	Ratufa bicolor bicolor
Ratufa bicolor	-6.334	106.977	Specimen_based_record	NA	1909-10-20	Mandiri River, Bantar Gebang, Indonesia	Bryant, O.	USNM	155672	Ratufa bicolor bicolor
Ratufa bicolor	-6.741	108.542	Specimen_based_record	NA	1909-12-10	Tjiganter [Cirebon], Bantan, Indonesia	Palmer, W., Bryant, O.	USNM	155673	Ratufa bicolor bicolor
Ratufa bicolor	-6.71281	105.646	Specimen_based_record	NA	1909-11-17	Tjimanggoe [Cimanggu], Bantan, Indonesia	Palmer, W., Bryant, O.	USNM	156388	Ratufa bicolor bicolor
Ratufa bicolor	-6.39928	106.131	Specimen_based_record	NA	1909-12-28	Tamandjaija [Taman Jaya], Indonesia	Palmer, W.	USNM	156397	Ratufa bicolor bicolor
Ratufa bicolor	8.736	106.634	Specimen_based_record	NA	1968-03-12	Con Son Island, 2.7 Km E And 0.6 Km N Of Airfield Building, Con Dao Islands, Ba Ria-Vung Tau, Vietnam	Cunningham, M. L.	USNM	357268	Ratufa bicolor condorensis
Ratufa bicolor	8.736	106.634	Specimen_based_record	NA	1968-03-16	Con Son Island, 3.7 Km E And 1.1 Km N Of Airfield Building, Con Dao Islands, Ba Ria-Vung Tau, Vietnam	Cunningham, M. L.	USNM	357269	Ratufa bicolor condorensis
Ratufa bicolor	13.167	101.083	Specimen_based_record	NA	1925-09-09	Nongkhor [Ban Nong Kho, Chon Buri,], Thailand	Smith, H. M.	USNM	241427	Ratufa bicolor leucogenys
Ratufa bicolor	18.2	104.083	Specimen_based_record	NA	1929-03-02	Nong Dom Ta [Ban Nong Don Ta], Thailand	Smith, H. M.	USNM	254739	Ratufa bicolor leucogenys
Ratufa bicolor	11.773	102.891	Specimen_based_record	NA	1932-07-29	Klong Yai, Sriracha, Thailand	Smith, H. M.	USNM	257724	Ratufa bicolor leucogenys
Ratufa bicolor	13.167	101.083	Specimen_based_record	NA	1932-08-05	Huey Yang, Sriracha, Thailand	Smith, H. M.	USNM	257725	Ratufa bicolor leucogenys
Ratufa bicolor	12.583	102.25	Specimen_based_record	NA	1933-10-28	Kao Sabab [Khao Sa Bap, Chanthaburi], Thailand	Smith, H. M.	USNM	258878	Ratufa bicolor leucogenys
Ratufa bicolor	12.583	102.25	Specimen_based_record	NA	1933-11-01	Kao Sabab [Khao Sa Bap, Chanthaburi], Thailand	Smith, H. M.	USNM	258880	Ratufa bicolor leucogenys
Ratufa bicolor	14.8	99.17	Specimen_based_record	NA	1952-07-21	Borphloy [King Bo Phloi], Kanchanaburi, Thailand	Elbel, R. E., Gardee, Y.	USNM	294853	Ratufa bicolor leucogenys
Ratufa bicolor	10.7751	104.229	Specimen_based_record	NA	1961-04-16	Damrey Phong, 2 Km SE, Cambodia	Feinstein, B. R.	USNM	321553	Ratufa bicolor leucogenys
Ratufa bicolor	11.6528	102.571	Specimen_based_record	NA	1914-12-29	Koh Kut Island, Thailand	Kloss, C. B.	USNM	201546	Ratufa bicolor leucogenys
Ratufa bicolor	6.362	99.773	Specimen_based_record	NA	12/9/1899	Pulo Lankawi, Malaysia	Abbott, W. L.	USNM	104366	Ratufa bicolor melanopepla
Ratufa bicolor	6.417	101.833	Specimen_based_record	NA	1931-09-08	Bangnara [Narathiwat], Thailand	Smith, H. M.	USNM	257722	Ratufa bicolor melanopepla
Ratufa bicolor	7.841	99.479	Specimen_based_record	NA	11/5/1896	Lay Song Hong [Thale Song Hong], Trang, Thailand	Abbott, W. L.	USNM	83480	Ratufa bicolor melanopepla
Ratufa bicolor	2.937	105.753	Specimen_based_record	NA	9/24/1899	Anambas Islands, Djemadja Island, Pulo Jimaja, =Djemadja Island, Kepulauan Riau, Indonesia	Abbott, W. L.	USNM	101724	Ratufa bicolor melanopepla
Ratufa bicolor	2.791	104.199	Specimen_based_record	NA	10/04/1899	Tioman Island, Pahang, Malaysia	Abbott, W. L.	USNM	101751	Ratufa bicolor melanopepla	Type	Type
Ratufa bicolor	1.687	98.839	Specimen_based_record	NA	1902-03-28	Tapanuli Bay, Indonesia	Abbott, W. L.	USNM	114547	Ratufa bicolor palliata
Ratufa bicolor	4.07449	98.1625	Specimen_based_record	NA	1905-11-21	Aru Bay [Teluk Ara], Langkat Regency, Sumatra Utara, Indonesia	Abbott, W. L.	USNM	143360	Ratufa bicolor palliata
Ratufa bicolor	4.12457	98.1206	Specimen_based_record	NA	1905-12-29	Aru Bay [Teluk Ara], Langkat Regency, Sumatra Utara, Indonesia	Abbott, W. L.	USNM	143367	Ratufa bicolor palliata
Ratufa bicolor	1.70315	101.39	Specimen_based_record	NA	1906-03-04	Salat Rupat, Sungei Messigit, Riau, Indonesia	Abbott, W. L.	USNM	143368	Ratufa bicolor palliata
Ratufa bicolor	1.66711	101.443	Specimen_based_record	NA	1906-03-02	Salat Rupat, Dumai, Riau, Indonesia	Abbott, W. L.	USNM	143369	Ratufa bicolor palliata
Ratufa bicolor	-5.73	105.6	Specimen_based_record	NA	1962-04-01	Kalianda, Palm Estates, Lampung, Indonesia	Crane, K.	USNM	335792	Ratufa bicolor palliata
Ratufa bicolor	-5.73	105.6	Specimen_based_record	NA	1962-04-01	Kalianda, Palm Estates, Lampung, Indonesia	Crane, K.	USNM	335793	Ratufa bicolor palliata
Ratufa bicolor	-5.73	105.6	Specimen_based_record	NA	1962-04-01	Kalianda, Palm Estates, Lampung, Indonesia	Crane, K.	USNM	335794	Ratufa bicolor palliata
Ratufa bicolor	11.5583	98.2709	Specimen_based_record	NA	1904-01-28	Domel Island [Letsok-aw Kyun], Mergui Archipelago, Tanintharyi, Myanmar	Abbott, W. L.	USNM	124151	Ratufa bicolor phaeopepla
Ratufa bicolor	11.5583	98.2709	Specimen_based_record	NA	1904-01-26	Domel Island [Letsok-aw Kyun], Mergui Archipelago, Tanintharyi, Myanmar	Abbott, W. L.	USNM	124149	Ratufa bicolor phaeopepla	Type	Type
Ratufa bicolor	20.95	94.33	Specimen_based_record	NA	1938-02-18	Magwe, Dudaw-Trung [Dudawtaung], Pakokku, Chin Hills	G. Heinrich	AMNH	M-163514	Ratufa bicolor felli
Ratufa bicolor	-2.99	104.757	Specimen_based_record	NA	1934-06-04	Palembang, Macarah Doewa, Sumatra	J. J. Menden	AMNH	M-102715	Ratufa bicolor palliata
Ratufa bicolor	-3.789	102.295	Specimen_based_record	NA	1936-08-20	Benkoelen, Sumatra	J. J. Menden	AMNH	M-106532	Ratufa bicolor palliata
Ratufa bicolor	-3.789	102.295	Specimen_based_record	NA	1936-08-19	Benkoelen, Sumatra	J. J. Menden	AMNH	M-106531	Ratufa bicolor palliata
Ratufa bicolor	-7.133	108.983	Specimen_based_record	NA	1933-09-15	Proepoek, Java	J. J. Menden	AMNH	M-102171	Ratufa bicolor bicolor
Ratufa bicolor	-7.133	108.983	Specimen_based_record	NA	1933-09-15	Proepoek, Java	J. J. Menden	AMNH	M-102172	Ratufa bicolor bicolor
Ratufa bicolor	20.919	95.25	Specimen_based_record	NA	1937-11-03	Mandalay, Popa Mt.	G. Heinrich	AMNH	M-163519	Ratufa bicolor phaeopepla
Ratufa bicolor	-8.118	115.204	Specimen_based_record	NA	1937-01-24	Boelian, Bali	Baron V. von Plessen	AMNH	M-107578	Ratufa bicolor baliensis
Ratufa bicolor	-8.118	115.204	Specimen_based_record	NA	1937-01-24	Boelian, Bali	Baron V. von Plessen	AMNH	M-107579	Ratufa bicolor baliensis
Ratufa bicolor	-8.1643	114.612	Specimen_based_record	NA	1933-07-23	Goenoeng Linker [Munduk Lingker], Bali	J. J. Menden	AMNH	M-102134	Ratufa bicolor baliensis
Ratufa bicolor	-8.1643	114.612	Specimen_based_record	NA	1933-07-22	Goenoeng Linker [Munduk Lingker], Bali	J. J. Menden	AMNH	M-102133	Ratufa bicolor baliensis
Ratufa bicolor	17.65	96.23	Specimen_based_record	NA	1924-05-12	Kodugwe, Pegu Yoma, Myanmar	Faunthorpe, Vernay	AMNH	M-54810	Ratufa bicolor phaeopepla
Ratufa bicolor	-3.298	102.865	Specimen_based_record	NA	1933-11-21	Lubuklinggau, Sumatra	J. J. Menden	AMNH	M-102215	Ratufa bicolor palliata
Ratufa bicolor	-8.27626	115.162	Specimen_based_record	NA	1937-01-31	Indonesia, Bali, Bratan	Baron V. von Plessen	AMNH	M-107581	Ratufa bicolor baliensis
Ratufa bicolor	-7.75	112.567	Specimen_based_record	NA	1927-11-19	Ardjoeno, Java	J. J. Menden	AMNH	M-101453	Ratufa bicolor bicolor
Ratufa bicolor	12.611	102.114	Specimen_based_record	NA	1930-04-13	Chantaboon, Thailand	C. J. Aagaard	AMNH	M-101430	Ratufa bicolor leucogenis
Ratufa bicolor	20.919	95.25	Specimen_based_record	NA	1937-11-04	Mandalay, Popa Mt.	G. Heinrich	AMNH	M-163520	Ratufa bicolor phaeopepla
Ratufa bicolor	-4.033	103.117	Specimen_based_record	NA	1936-07-19	Gunung Dempo, Sumatra	J. J. Menden	AMNH	M-106523	Ratufa bicolor palliata
Ratufa bicolor	-5.73	105.6	Specimen_based_record	NA	1901-09-23	Indragiri River, Riau, Indonesia	Abbott, W. L.	USNM	113162	Ratufa bicolor palliata	Type	Type
Ratufa bicolor	-6.9	108.4	Specimen_based_record	NA	1934-04-17	Tjerimai, Java	J. J. Menden	AMNH	M-102460	Ratufa bicolor bicolor
Ratufa bicolor	-8.156	114.494	Specimen_based_record	NA	1933-07-25	Soember Klampok, Bali	J. J. Menden	AMNH	M-102136	Ratufa bicolor baliensis
Ratufa bicolor	22.583	94.933	Specimen_based_record	NA	1935-04-02	Okma, E. Bank, Myanmar	H. C. Raven	AMNH	M-113025	Ratufa bicolor felli
Ratufa bicolor	22.583	94.933	Specimen_based_record	NA	1935-04-02	Okma, E. Bank, Myanmar	H. C. Raven	AMNH	M-113024	Ratufa bicolor felli
Ratufa bicolor	21.0833	94.3667	Specimen_based_record	NA	1938-02-06	Magwe, Ainggyi, Chin Hills, Pakokku, Chin Hills	G. Heinrich	AMNH	M-163512	Ratufa bicolor felli
Ratufa bicolor	16.4543	99.2557	Specimen_based_record	NA	1924-03-02	20 mi W of Kempenpet [Kamphaeng Phet]		AMNH	M-54820	Ratufa bicolor phaeopepla
Ratufa bicolor	-4.98521	105.205	Specimen_based_record	NA	Oct. - Nov., 1901	Goneong Soegi, Lampong, Sumatra	Alfred C. Harrison, Jr. & Hiram M. Hiller	ANSP	6656	Ratufa bicolor palliata
Ratufa bicolor	3.955	97.35	Specimen_based_record	NA	1939-05-02	Kilometer 12 between Blangkedjeren and Agoesan [Blangkejeren and Agusen], Atjeh [Aceh], Sumatra	Frederick A. Ulmer, Jr.	ANSP	20284	Ratufa bicolor palliata
Ratufa bicolor	3.79	97.58	Specimen_based_record	NA	1939-03-22	Near Meloewak, Atjeh [Aceh], Sumatra	Frederick A. Ulmer, Jr.	ANSP	20282	Ratufa bicolor palliata
Ratufa bicolor	13.099	102.2	Specimen_based_record	NA	1938-05-03	Khao Soi Dao, Thailand	de Schauensee Siamese Survey 1927-38	ANSP	20031	Ratufa bicolor leucogenys
Ratufa bicolor	19.15	96.42	Literature_record_Moore and Tate 1965	NA
Ratufa bicolor	19.31	96.31	Literature_record_Moore and Tate 1965	NA
Ratufa bicolor	21.81	96.39	Literature_record_Moore and Tate 1965	NA
Ratufa bicolor	12.63	103.05	Literature_record_Moore and Tate 1965	NA
Ratufa bicolor	12.75	105.99	Literature_record_Moore and Tate 1965	NA
Ratufa bicolor	18.03	99.88	Specimen_based_record	NA	1914-04-10	Pak Koh, Thailand	Gyldenstolpe, N	NRM	MA641109	Ratufa bicolor phaeopepla
Ratufa bicolor	18.49	99.3	Specimen_based_record	NA	1914-06-05	Koon Tan [Doi Khun Tan, Lamphun, Thailand]	Gyldenstolpe, N	NRM	MA621034	Ratufa bicolor phaeopepla
Ratufa bicolor	13.45	103.88	Specimen_based_record	NA	1938-08-04	Angkor, Cambodia	Björkegren, Bertil	NRM	MA609209	Ratufa bicolor leucogenys
Ratufa bicolor	14.5727	101.278	http://www.inaturalist.org/observations/527974	30954
Ratufa bicolor	14.5334	101.478	https://www.inaturalist.org/observations/172970997	30954
Ratufa bicolor	12.7979	99.4536	https://observation.org/observation/264320058	25
Ratufa bicolor	14.4239	101.387	https://observation.org/observation/264712575	6
Ratufa bicolor	12.8047	99.4945	https://observation.org/observation/264025848	1000
Ratufa bicolor	8.66561	99.7994	https://www.inaturalist.org/observations/171016554	31271
Ratufa bicolor	12.9863	99.4157	https://www.inaturalist.org/observations/170241451	31057
Ratufa bicolor	5.42901	100.277	https://www.inaturalist.org/observations/168432362	31379
Ratufa bicolor	4.23466	102.441	https://www.inaturalist.org/observations/168982124	31407
Ratufa bicolor	14.2163	101.417	https://www.inaturalist.org/observations/168800481	30968
Ratufa bicolor	14.4182	101.418	https://www.inaturalist.org/observations/166867046	30954
Ratufa bicolor	12.8903	99.3368	https://www.inaturalist.org/observations/166493696	31057
Ratufa bicolor	14.3467	101.261	https://www.inaturalist.org/observations/152630509	30968
Ratufa bicolor	14.4435	101.257	https://www.inaturalist.org/observations/28940425	30954
Ratufa bicolor	14.5365	101.468	https://www.inaturalist.org/observations/152630515	30954
Ratufa bicolor	12.781	99.5431	https://www.inaturalist.org/observations/164394796	31069
Ratufa bicolor	14.4597	101.223	https://www.inaturalist.org/observations/163815554	30954
Ratufa bicolor	8.7561	99.6488	https://www.inaturalist.org/observations/163607299	31271
Ratufa bicolor	14.406	101.29	https://www.inaturalist.org/observations/163815551	30954
Ratufa bicolor	14.267	101.289	https://www.inaturalist.org/observations/161746430	42008
Ratufa bicolor	12.9597	99.541	https://www.inaturalist.org/observations/161027680	31057
Ratufa bicolor	14.4676	101.315	https://www.inaturalist.org/observations/160396791	30954
Ratufa bicolor	14.5467	101.413	https://www.inaturalist.org/observations/160396790	30954
Ratufa bicolor	3.78118	101.746	https://www.inaturalist.org/observations/158807355	31418
Ratufa bicolor	14.5314	101.394	https://www.inaturalist.org/observations/156723273	30954
Ratufa bicolor	4.33318	102.4	https://www.inaturalist.org/observations/156839413	31407
Ratufa bicolor	12.825	99.6195	https://www.inaturalist.org/observations/155742176	31057
Ratufa bicolor	5.81197	101.883	https://www.inaturalist.org/observations/155331413	31368
Ratufa bicolor	5.9868	101.881	https://www.inaturalist.org/observations/154448596	31368
Ratufa bicolor	5.87969	101.928	https://www.inaturalist.org/observations/153906286	31368
Ratufa bicolor	14.5299	101.376	https://www.inaturalist.org/observations/152381609	30954
Ratufa bicolor	6.79105	100.074	https://www.inaturalist.org/observations/152356094	31344
Ratufa bicolor	-5.36051	104.667	https://www.inaturalist.org/observations/152521247	31384
Ratufa bicolor	8.6202	99.7482	https://www.inaturalist.org/observations/150983871	31271
Ratufa bicolor	2.04147	103.298	https://www.inaturalist.org/observations/124215594	31441
Ratufa bicolor	3.74953	101.655	https://www.inaturalist.org/observations/138954829	31418
Ratufa bicolor	15.6057	99.3183	https://observation.org/observation/263566528	11
Ratufa bicolor	15.6099	99.3193	https://observation.org/observation/263615522	6
Ratufa bicolor	12.7984	99.4542	https://observation.org/observation/261320893	6
Ratufa bicolor	-8.14135	114.556	https://observation.org/observation/259989048	25
Ratufa bicolor	5.90773	101.934	https://www.inaturalist.org/observations/150381016	31368
Ratufa bicolor	12.6355	99.4203	https://www.inaturalist.org/observations/150286129	31069
Ratufa bicolor	7.06203	100.111	https://www.inaturalist.org/observations/149385345	31331
Ratufa bicolor	14.4635	101.207	https://www.inaturalist.org/observations/149479044	30954
Ratufa bicolor	12.6184	99.4015	https://www.inaturalist.org/observations/149270288	31069
Ratufa bicolor	-6.69461	107.104	https://www.inaturalist.org/observations/149047864	31344
Ratufa bicolor	2.28318	103.199	https://www.inaturalist.org/observations/139230301	31438
Ratufa bicolor	12.8503	99.4396	https://www.inaturalist.org/observations/147526162	31057
Ratufa bicolor	5.17975	100.893	https://www.inaturalist.org/observations/141870594	31389
Ratufa bicolor	-8.19831	114.494	https://www.inaturalist.org/observations/147215139	31295
Ratufa bicolor	5.58204	100.385	https://www.inaturalist.org/observations/146873338	31379
Ratufa bicolor	14.4223	101.277	https://www.inaturalist.org/observations/147028779	30954
Ratufa bicolor	15.5133	99.2441	https://www.inaturalist.org/observations/146830218	30885
Ratufa bicolor	3.11154	97.4987	https://www.inaturalist.org/observations/67811410	31428
Ratufa bicolor	14.4722	101.345	https://www.inaturalist.org/observations/145888322	30954
Ratufa bicolor	3.7586	97.6782	https://www.inaturalist.org/observations/145821789	31418
Ratufa bicolor	14.5491	101.236	https://www.inaturalist.org/observations/145736473	30954
Ratufa bicolor	8.6979	106.595	https://www.inaturalist.org/observations/145098138	31271
Ratufa bicolor	12.7977	99.453	https://observation.org/observation/259775356	24
Ratufa bicolor	14.4311	101.383	https://observation.org/observation/250958200	46
Ratufa bicolor	6.40226	99.798	https://observation.org/observation/259232078	47
Ratufa bicolor	6.36414	99.6647	https://observation.org/observation/259444695	12
Ratufa bicolor	-8.65503	114.366	https://observation.org/observation/247037930	10
Ratufa bicolor	14.4287	101.405	https://observation.org/observation/96415891	10
Ratufa bicolor	12.7764	99.515	https://www.inaturalist.org/observations/144021574	31069
Ratufa bicolor	12.7055	99.564	https://www.inaturalist.org/observations/143331918	31069
Ratufa bicolor	14.264	101.397	https://www.inaturalist.org/observations/143331840	30968
Ratufa bicolor	2.21634	102.667	https://www.inaturalist.org/observations/143693092	31438
Ratufa bicolor	14.5658	101.535	https://www.inaturalist.org/observations/143331834	30954
Ratufa bicolor	14.4299	101.241	https://www.inaturalist.org/observations/143331829	30954
Ratufa bicolor	12.6846	99.4305	https://www.inaturalist.org/observations/143331893	31069
Ratufa bicolor	12.6709	99.5211	https://www.inaturalist.org/observations/143331917	31069
Ratufa bicolor	14.2808	100.773	https://www.inaturalist.org/observations/142758483	205340
Ratufa bicolor	14.53	101.327	https://www.inaturalist.org/observations/143145615	30954
Ratufa bicolor	5.17051	100.999	https://www.inaturalist.org/observations/141870603	31389
Ratufa bicolor	3.26559	101.905	https://www.inaturalist.org/observations/140960763	31425
Ratufa bicolor	-6.77872	107.112	https://www.inaturalist.org/observations/141316594	31344
Ratufa bicolor	14.4276	101.353	https://www.inaturalist.org/observations/138681293	30954
Ratufa bicolor	-6.69242	107.025	https://www.inaturalist.org/observations/140319168	31344
Ratufa bicolor	2.95024	102.359	https://www.inaturalist.org/observations/140460950	31431
Ratufa bicolor	14.4755	101.274	https://www.inaturalist.org/observations/105822412	30954
Ratufa bicolor	9.29111	98.5682	https://www.inaturalist.org/observations/137403562	31245
Ratufa bicolor	12.8841	99.4251	https://www.inaturalist.org/observations/131429668	31057
Ratufa bicolor	3.29508	101.648	https://www.inaturalist.org/observations/131867624	31425
Ratufa bicolor	12.9796	99.5618	https://www.inaturalist.org/observations/131151809	31057
Ratufa bicolor	14.4958	101.331	https://www.inaturalist.org/observations/130315547	30954
Ratufa bicolor	12.9326	99.6754	https://www.inaturalist.org/observations/130555683	31057
Ratufa bicolor	14.2383	101.292	https://www.inaturalist.org/observations/130750364	30968
Ratufa bicolor	6.12421	101.48	https://www.inaturalist.org/observations/129252082	31362
Ratufa bicolor	14.4029	101.339	https://www.inaturalist.org/observations/129965060	30954
Ratufa bicolor	12.7758	99.546	https://www.inaturalist.org/observations/126320799	31069
Ratufa bicolor	8.73866	99.7729	https://www.inaturalist.org/observations/127090100	31271
Ratufa bicolor	14.518	101.223	https://www.inaturalist.org/observations/127227266	30954
Ratufa bicolor	3.19076	101.978	https://www.inaturalist.org/observations/127812623	31428
Ratufa bicolor	15.7036	99.3581	https://www.inaturalist.org/observations/125556072	30870
Ratufa bicolor	6.39748	99.7006	https://www.inaturalist.org/observations/120928335	31356
Ratufa bicolor	14.3417	101.435	https://www.inaturalist.org/observations/119254268	30968
Ratufa bicolor	7.01629	100.295	https://www.inaturalist.org/observations/119861340	31331
Ratufa bicolor	3.90098	103.369	https://www.inaturalist.org/observations/108859281	31415
Ratufa bicolor	-6.97235	107.099	https://www.inaturalist.org/observations/100698819	31337
Ratufa bicolor	6.49863	101.756	https://www.inaturalist.org/observations/124830975	31350
Ratufa bicolor	12.9097	99.3324	https://www.inaturalist.org/observations/118009237	31057
Ratufa bicolor	12.6465	99.5741	https://www.inaturalist.org/observations/118614882	31069
Ratufa bicolor	8.19222	98.8455	https://www.inaturalist.org/observations/116237371	31295
Ratufa bicolor	5.43903	100.262	https://www.inaturalist.org/observations/115879900	31379
Ratufa bicolor	6.89268	100.23	https://www.inaturalist.org/observations/111927120	31337
Ratufa bicolor	-6.65044	106.505	https://www.inaturalist.org/observations/111076142	31344
Ratufa bicolor	3.39581	101.673	https://www.inaturalist.org/observations/112334253	31425
Ratufa bicolor	12.9425	99.716	https://www.inaturalist.org/observations/111781385	31057
Ratufa bicolor	14.5708	101.554	https://www.inaturalist.org/observations/109659158	30954
Ratufa bicolor	3.39827	101.719	https://www.inaturalist.org/observations/109402646	31425
Ratufa bicolor	12.7531	102.011	https://www.inaturalist.org/observations/108934594	93206
Ratufa bicolor	6.30203	99.8529	https://observation.org/observation/217500754	24
Ratufa bicolor	12.753	99.4201	https://observation.org/observation/206151447	25
Ratufa bicolor	14.4388	101.397	https://observation.org/observation/200978907	1000
Ratufa bicolor	4.4669	102.368	https://observation.org/observation/226192532	1000
Ratufa bicolor	5.4234	100.265	https://observation.org/observation/214179604	6
Ratufa bicolor	6.6568	100.305	https://www.inaturalist.org/observations/108022491	31344
Ratufa bicolor	8.11788	98.8506	https://www.inaturalist.org/observations/108018499	31295
Ratufa bicolor	5.67759	100.452	https://www.inaturalist.org/observations/107631874	31373
Ratufa bicolor	3.74256	101.613	https://www.inaturalist.org/observations/107213623	31418
Ratufa bicolor	15.6675	99.2289	https://www.inaturalist.org/observations/105840269	30870
Ratufa bicolor	14.4174	101.313	https://www.inaturalist.org/observations/105435197	30954
Ratufa bicolor	14.4863	101.393	https://www.inaturalist.org/observations/105435195	30954
Ratufa bicolor	-6.69788	106.79	https://www.inaturalist.org/observations/103862477	31344
Ratufa bicolor	5.59322	100.385	https://www.inaturalist.org/observations/103761260	31379
Ratufa bicolor	-8.1662	114.489	https://www.inaturalist.org/observations/103407291	31295
Ratufa bicolor	12.9557	99.2558	https://www.inaturalist.org/observations/104364253	31057
Ratufa bicolor	14.5386	101.202	https://www.inaturalist.org/observations/105216812	30954
Ratufa bicolor	14.5353	101.228	https://www.inaturalist.org/observations/104537196	30954
Ratufa bicolor	15.0477	102.301	https://www.inaturalist.org/observations/103891825	30913
Ratufa bicolor	-8.15403	114.587	https://www.inaturalist.org/observations/103254165	31295
Ratufa bicolor	15.6106	99.3695	https://www.inaturalist.org/observations/104909516	30870
Ratufa bicolor	6.78295	100.193	https://www.inaturalist.org/observations/104615312	31344
Ratufa bicolor	5.40375	100.224	https://www.inaturalist.org/observations/104861022	31379
Ratufa bicolor	3.79667	97.7025	https://www.inaturalist.org/observations/101474085	31418
Ratufa bicolor	4.3046	102.273	https://www.inaturalist.org/observations/95239148	31407
Ratufa bicolor	2.50115	102.031	https://www.inaturalist.org/observations/98336798	31436
Ratufa bicolor	2.52358	102.163	https://www.inaturalist.org/observations/98340644	31436
Ratufa bicolor	14.5629	101.366	https://www.inaturalist.org/observations/98209694	30954
Ratufa bicolor	-5.67252	104.523	https://www.inaturalist.org/observations/79637550	31373
Ratufa bicolor	15.282	98.9878	https://www.inaturalist.org/observations/93684019	30899
Ratufa bicolor	4.33212	102.453	https://www.inaturalist.org/observations/92781511	31407
Ratufa bicolor	4.61406	102.138	https://www.inaturalist.org/observations/91382756	31398
Ratufa bicolor	14.5613	101.234	https://www.inaturalist.org/observations/91535412	30954
Ratufa bicolor	14.4909	101.354	https://www.inaturalist.org/observations/83903134	46031
Ratufa bicolor	6.35281	99.7248	https://www.inaturalist.org/observations/82013268	31356
Ratufa bicolor	8.78574	99.7415	https://www.inaturalist.org/observations/77266853	31271
Ratufa bicolor	8.77666	99.6747	https://www.inaturalist.org/observations/77266792	31271
Ratufa bicolor	14.4859	101.271	https://www.inaturalist.org/observations/77391904	30954
Ratufa bicolor	3.08854	97.5747	https://www.inaturalist.org/observations/67811405	31428
Ratufa bicolor	15.4803	99.3701	https://www.inaturalist.org/observations/54034471	30885
Ratufa bicolor	-6.74014	107.031	https://www.inaturalist.org/observations/33829294	31344
Ratufa bicolor	-8.1366	114.597	https://www.inaturalist.org/observations/38172594	31295
Ratufa bicolor	6.30107	99.7736	https://www.inaturalist.org/observations/49724985	45482
Ratufa bicolor	12.9333	99.5991	https://www.inaturalist.org/observations/71934067	31057
Ratufa bicolor	14.4795	101.284	https://www.inaturalist.org/observations/68335719	30954
Ratufa bicolor	14.4348	101.453	https://www.inaturalist.org/observations/44437314	30954
Ratufa bicolor	-1.65497	101.317	https://www.inaturalist.org/observations/71289883	31444
Ratufa bicolor	14.2911	101.559	https://www.inaturalist.org/observations/70953749	30968
Ratufa bicolor	14.4591	101.251	https://www.inaturalist.org/observations/69769290	30954
Ratufa bicolor	-8.56314	115.132	https://www.inaturalist.org/observations/69029719	31279
Ratufa bicolor	4.8374	100.788	https://www.inaturalist.org/observations/68106639	31394
Ratufa bicolor	3.32437	101.74	https://www.inaturalist.org/observations/68109126	31425
Ratufa bicolor	3.1305	97.5636	https://www.inaturalist.org/observations/67812218	31428
Ratufa bicolor	15.4474	99.3376	https://www.inaturalist.org/observations/66401667	30885
Ratufa bicolor	14.523	101.217	https://www.inaturalist.org/observations/64787103	30954
Ratufa bicolor	14.2836	101.323	https://www.inaturalist.org/observations/64917247	30968
Ratufa bicolor	-6.72091	106.974	https://www.inaturalist.org/observations/63821232	31344
Ratufa bicolor	-6.69422	106.816	https://www.inaturalist.org/observations/63820890	31344
Ratufa bicolor	-6.73056	106.987	https://www.inaturalist.org/observations/63820876	31344
Ratufa bicolor	3.72149	102.169	https://www.inaturalist.org/observations/63811343	31418
Ratufa bicolor	3.35908	101.571	https://www.inaturalist.org/observations/62275856	31425
Ratufa bicolor	-0.854692	100.454	https://www.inaturalist.org/observations/57670653	31449
Ratufa bicolor	14.5022	101.322	https://www.inaturalist.org/observations/58862164	30954
Ratufa bicolor	14.5195	101.3	https://www.inaturalist.org/observations/56005718	30954
Ratufa bicolor	12.8045	99.4378	https://observation.org/observation/183112648	25
Ratufa bicolor	-8.15767	114.536	https://observation.org/observation/168560191	100
Ratufa bicolor	14.2794	102.016	https://observation.org/observation/185753723	NA
Ratufa bicolor	16.3882	101.566	https://observation.org/observation/134554245	10
Ratufa bicolor	4.39233	102.401	https://observation.org/observation/120496884	25
Ratufa bicolor	-8.15465	114.49	https://observation.org/observation/87138641	1000
Ratufa bicolor	14.473	101.392	https://observation.org/observation/141916315	10
Ratufa bicolor	-8.14828	114.51	https://observation.org/observation/63767070	1000
Ratufa bicolor	14.5328	101.371	https://observation.org/observation/142032877	10
Ratufa bicolor	14.3865	101.386	https://observation.org/observation/116427542	100
Ratufa bicolor	12.8024	99.4772	https://observation.org/observation/124177339	100
Ratufa bicolor	-6.74475	107.006	https://observation.org/observation/134706406	25
Ratufa bicolor	-8.15295	114.484	https://observation.org/observation/122884417	100
Ratufa bicolor	3.23268	101.627	https://observation.org/observation/75940693	100
Ratufa bicolor	14.4379	101.371	https://observation.org/observation/72219051	10
Ratufa bicolor	14.4319	101.4	https://observation.org/observation/77511879	1000
Ratufa bicolor	12.8545	99.4169	https://observation.org/observation/63038898	1000
Ratufa bicolor	14.2794	102.016	https://observation.org/observation/51302569	NA
Ratufa bicolor	14.3655	101.541	https://observation.org/observation/146794062	1000
Ratufa bicolor	14.332	101.571	https://observation.org/observation/148545514	NA
Ratufa bicolor	12.8042	99.412	https://observation.org/observation/74652196	100
Ratufa bicolor	12.8022	99.4449	https://observation.org/observation/45687316	1000
Ratufa bicolor	12.8035	99.4412	https://observation.org/observation/124163499	100
Ratufa bicolor	14.4657	101.369	https://observation.org/observation/116097544	5
Ratufa bicolor	-8.63266	114.362	https://observation.org/observation/110560870	1000
Ratufa bicolor	14.4314	101.4	https://observation.org/observation/81351856	10
Ratufa bicolor	14.332	101.571	https://observation.org/observation/53388008	NA
Ratufa bicolor	14.4294	101.402	https://observation.org/observation/46849686	NA
Ratufa bicolor	12.9356	99.5713	https://www.inaturalist.org/observations/54812022	66430
Ratufa bicolor	14.5132	101.32	https://www.inaturalist.org/observations/49901761	30954
Ratufa bicolor	14.5854	101.275	https://www.inaturalist.org/observations/50180093	30954
Ratufa bicolor	15.6111	99.3575	https://www.inaturalist.org/observations/48429322	30870
Ratufa bicolor	14.409	101.297	https://www.inaturalist.org/observations/43663026	30954
Ratufa bicolor	14.5443	101.396	https://www.inaturalist.org/observations/43063070	30954
Ratufa bicolor	-8.17572	114.598	https://www.inaturalist.org/observations/42547286	31295
Ratufa bicolor	12.8684	99.5242	https://www.inaturalist.org/observations/40848250	31057
Ratufa bicolor	14.4071	101.541	https://www.inaturalist.org/observations/39662236	30954
Ratufa bicolor	14.4173	101.321	https://www.inaturalist.org/observations/39288713	30954
Ratufa bicolor	-6.7566	106.573	https://www.inaturalist.org/observations/38203342	31344
Ratufa bicolor	5.57689	100.376	https://www.inaturalist.org/observations/38410340	31379
Ratufa bicolor	14.4229	101.213	https://www.inaturalist.org/observations/38722038	30954
Ratufa bicolor	14.5434	101.331	https://www.inaturalist.org/observations/38722035	30954
Ratufa bicolor	-8.16303	114.496	https://www.inaturalist.org/observations/38022666	31295
Ratufa bicolor	5.40361	100.294	https://www.inaturalist.org/observations/37916049	31379
Ratufa bicolor	5.51211	100.397	https://www.inaturalist.org/observations/37913645	31379
Ratufa bicolor	5.53556	100.381	https://www.inaturalist.org/observations/37913977	31379
Ratufa bicolor	5.45198	100.259	https://www.inaturalist.org/observations/37737429	31379
Ratufa bicolor	14.4159	101.357	https://www.inaturalist.org/observations/37678163	30954
Ratufa bicolor	14.4883	101.224	https://www.inaturalist.org/observations/36858152	30954
Ratufa bicolor	-6.7012	106.501	https://www.inaturalist.org/observations/36685645	31344
Ratufa bicolor	8.85951	98.4657	https://www.inaturalist.org/observations/36058672	31262
Ratufa bicolor	8.99861	98.493	https://www.inaturalist.org/observations/36058656	31262
Ratufa bicolor	12.7129	99.4723	https://www.inaturalist.org/observations/35855192	31069
Ratufa bicolor	12.6541	99.5744	https://www.inaturalist.org/observations/34405218	31069
Ratufa bicolor	14.5991	101.368	https://www.inaturalist.org/observations/34003316	30954
Ratufa bicolor	14.4028	101.205	https://www.inaturalist.org/observations/33907139	30954
Ratufa bicolor	8.72928	99.6565	https://www.inaturalist.org/observations/33686698	31271
Ratufa bicolor	-6.75233	106.902	https://www.inaturalist.org/observations/33105081	31344
Ratufa bicolor	-6.63612	106.523	https://www.inaturalist.org/observations/31592215	31344
Ratufa bicolor	2.86638	102.34	https://www.inaturalist.org/observations/31155743	31431
Ratufa bicolor	12.9227	99.5227	https://www.inaturalist.org/observations/30784134	31057
Ratufa bicolor	14.5152	101.307	https://www.inaturalist.org/observations/20417571	30954
Ratufa bicolor	0.035539	99.9142	https://www.inaturalist.org/observations/28411335	31451
Ratufa bicolor	14.5725	101.21	https://www.inaturalist.org/observations/27411975	30954
Ratufa bicolor	12.9019	99.4137	https://www.inaturalist.org/observations/24523966	31057
Ratufa bicolor	13.6434	104.17	https://www.inaturalist.org/observations/20730825	31007
Ratufa bicolor	14.4041	101.229	https://www.inaturalist.org/observations/23036665	30954
Ratufa bicolor	5.41589	100.229	https://www.inaturalist.org/observations/21909774	31379
Ratufa bicolor	-8.04929	114.419	https://www.inaturalist.org/observations/16349439	31295
Ratufa bicolor	5.44336	100.238	https://www.inaturalist.org/observations/20658599	31379
Ratufa bicolor	5.40249	100.224	https://www.inaturalist.org/observations/20659477	31379
Ratufa bicolor	14.4619	101.378	https://www.inaturalist.org/observations/20350416	30954
Ratufa bicolor	14.5754	101.418	https://www.inaturalist.org/observations/20322207	30954
Ratufa bicolor	14.53	101.281	https://www.inaturalist.org/observations/20191441	30954
Ratufa bicolor	0.399899	100.169	https://www.inaturalist.org/observations/20154095	31451
Ratufa bicolor	0.307862	100.044	https://www.inaturalist.org/observations/20152843	31451
Ratufa bicolor	0.226926	100.173	https://www.inaturalist.org/observations/20026835	31451
Ratufa bicolor	14.4291	101.307	https://www.inaturalist.org/observations/19891510	30954
Ratufa bicolor	12.9955	99.54	https://www.inaturalist.org/observations/19891509	31057
Ratufa bicolor	5.53292	100.378	https://www.inaturalist.org/observations/19334403	31379
Ratufa bicolor	14.3007	99.0446	https://www.inaturalist.org/observations/18798002	30968
Ratufa bicolor	14.4844	101.346	https://www.inaturalist.org/observations/18679776	30954
Ratufa bicolor	5.57477	100.385	https://www.inaturalist.org/observations/18620037	31379
Ratufa bicolor	-8.14291	114.522	https://www.inaturalist.org/observations/5954861	31295
Ratufa bicolor	14.5959	101.204	https://www.inaturalist.org/observations/16163565	30954
Ratufa bicolor	5.41716	100.234	https://www.inaturalist.org/observations/16130586	31379
Ratufa bicolor	12.8045	99.5719	https://www.inaturalist.org/observations/15974552	31057
Ratufa bicolor	14.4073	101.316	https://www.inaturalist.org/observations/13226278	30954
Ratufa bicolor	8.81333	98.4593	https://www.inaturalist.org/observations/10744955	31262
Ratufa bicolor	14.5913	101.345	https://www.inaturalist.org/observations/10507464	30954
Ratufa bicolor	5.58225	100.377	https://www.inaturalist.org/observations/10214870	31379
Ratufa bicolor	12.8176	99.4185	https://www.inaturalist.org/observations/9961349	66430
Ratufa bicolor	15.1417	99.2044	https://www.inaturalist.org/observations/9855955	30913
Ratufa bicolor	14.2658	101.564	https://www.inaturalist.org/observations/9473572	30968
Ratufa bicolor	6.7799	100.089	https://www.inaturalist.org/observations/9273587	31344
Ratufa bicolor	6.74938	100.025	https://www.inaturalist.org/observations/9185100	31344
Ratufa bicolor	1.88375	103.972	https://www.inaturalist.org/observations/8339753	31442
Ratufa bicolor	13.4763	104.737	https://www.inaturalist.org/observations/5191350	31020
Ratufa bicolor	12.8583	99.512	http://www.inaturalist.org/observations/3995208	31057
Ratufa bicolor	14.443	101.366	http://www.inaturalist.org/observations/3995133	30954
Ratufa bicolor	12.6935	99.5551	https://www.inaturalist.org/observations/7570258	31063
Ratufa bicolor	14.5615	101.213	http://www.inaturalist.org/observations/3995134	30954
Ratufa bicolor	14.3346	101.305	http://www.inaturalist.org/observations/2889224	30968
Ratufa bicolor	14.3692	101.266	http://www.inaturalist.org/observations/2889205	30968
Ratufa bicolor	15.5746	99.2821	http://www.inaturalist.org/observations/2832951	30877
Ratufa bicolor	8.44778	98.766	http://www.inaturalist.org/observations/1436049	31279
Ratufa bicolor	14.3985	101.352	http://www.inaturalist.org/observations/1181136	30968
Ratufa bicolor	-1.71595	101.465	https://www.inaturalist.org/observations/71281061	31444
Ratufa bicolor	2.97643	102.211	https://www.inaturalist.org/observations/140221097	31431
Ratufa bicolor	5.0243	100.938	https://www.inaturalist.org/observations/141870600	31389
Ratufa bicolor	5.09464	100.806	https://www.inaturalist.org/observations/141870601	31389
Ratufa bicolor	14.5855	101.216	https://www.inaturalist.org/observations/160648272	30954
Ratufa bicolor	4.21333	102.532	https://www.inaturalist.org/observations/168058959	31407
Ratufa bicolor	3.69223	97.6579	https://www.inaturalist.org/observations/172479613	244
Ratufa bicolor	3.69223	97.6579	https://www.inaturalist.org/observations/172479615	244
Ratufa bicolor	13.5601	104.646	https://www.inaturalist.org/observations/145563770	31020
Ratufa bicolor	11.03	103.28	Literature_record_Royan A. (2010). Significant mammal records from Botum-Sakor National Park Southwest Cambodia. Cambodian Journal of Natural History 22-26., https://cardamomtentedcamp.com/wild-rodents-in-cambodias-wilderness-cardamom-tented-camp/	NA
Ratufa bicolor	25.35	97.097	Specimen_based_record	NA	1945-04-23	Myitkyina, 25 Mi W, Myitkyina District, Kachin, Myanmar	Stager, K. E.	USNM	277613	Ratufa bicolor gigantea
Ratufa bicolor	25.35	97.097	Specimen_based_record	NA	1945-04-23	Myitkyina, 25 Mi W, Myitkyina District, Kachin, Myanmar	Stager, K. E.	USNM	277614	Ratufa bicolor gigantea
Ratufa bicolor	27.067	88.583	Specimen_based_record	NA	1931-01-12	Sangsir, Bengal [Singsir, West Bengal], India	Stevens, H.	USNM	259443	Ratufa bicolor gigantea
Ratufa bicolor	27.067	88.583	Specimen_based_record	NA	1930-12-31	Sangsir, Bengal [Singsir, West Bengal], India	Stevens, H.	USNM	259444	Ratufa bicolor gigantea
Ratufa bicolor	19.2333	110.45	Specimen_based_record	NA		Kachek, Mountains SW Of, Hainan, China	Schaffer, K. L.	USNM	239285	Ratufa bicolor gigantea
Ratufa bicolor	19	99.417	Specimen_based_record	NA	1936-03-04	Doi Rangka [Doi Langka/Khao Pha Cho], Thailand	Deignan, H. G.	USNM	267208	Ratufa bicolor gigantea
Ratufa bicolor	27.233	90.65	Specimen_based_record	NA	1967-04-14	Shamgong Dzong, Bhutan	Ripley, S. D.	USNM	356345	Ratufa bicolor gigantea
Ratufa bicolor	19.2247	96.5783	Specimen_based_record	NA	Mar 1888	Tahu Independt, Kayin, Myanmar	Fea, L.	USNM	20883	Ratufa bicolor gigantea
Ratufa bicolor	12.047	108.439	Specimen_based_record	NA	1961-06-03	Mount Lang Bian, Lam Dong, Vietnam	Feinstein, B. R.	USNM	320795	Ratufa bicolor smithi
Ratufa bicolor	11.883	108.2	Specimen_based_record	NA	1961-07-21	Fyan [Phu Son], Lam Dong, Vietnam	Feinstein, B. R.	USNM	320802	Ratufa bicolor smithi
Ratufa bicolor	11.383	106.171	Specimen_based_record	NA	1960-07-08	Ban Den [Nui Ba Den], Tay Ninh, Vietnam	Leech, R. E.	USNM	355455	Ratufa bicolor smithi
Ratufa bicolor	25.7	96.367	Specimen_based_record	NA	1935-01-12	Lonkin [Lone Khin], Myanmar	H. C. Raven	AMNH	M-113001	Ratufa bicolor gigantea
Ratufa bicolor	26.08	95.857	Specimen_based_record	NA	1935-03-02	Haibum	H. C. Raven	AMNH	M-113007	Ratufa bicolor gigantea
Ratufa bicolor	18.898	109.704	Specimen_based_record	NA	1905-11-05	Mt. Wuchi [Wuzhi], Hainan Dao, China		AMNH	M-27593	Ratufa bicolor hainana
Ratufa bicolor	15.33	106.35	Specimen_based_record	NA	1932-02-01	Plateau des Bolovens, Plateau des Bolovens	T. D. Carter	AMNH	M-87422	Ratufa bicolor hainana
Ratufa bicolor	25.867	91.883	Specimen_based_record	NA	1949-05-09	Nongpoh, Khasi Hills, Meghalaya, India	Walter N. Koelz	AMNH	M-164070	Ratufa bicolor gigantea
Ratufa bicolor	18.797	98.933	Specimen_based_record	NA	1901-07-25	Doi Suthep Mt., Chiang Mai, Thailand	O. G. Young	AMNH	M-167898	Ratufa bicolor hainana
Ratufa bicolor	26.417	94.417	Specimen_based_record	NA	1930-02-13	Changchang Pani, Assam [Mokokchung, Nagaland, India]	C. McCann	AMNH	M-83440	Ratufa bicolor gigantea
Ratufa bicolor	26.544	94.41	Specimen_based_record	NA	1930-02-03	Near Lakhuni, Assam	C. McCann	AMNH	M-83437	Ratufa bicolor gigantea
Ratufa bicolor	12.6667	108.05	Specimen_based_record	NA	1937-03-20	Vietnam, Annam, Darlac Prov, Oriental: Ban Me Thuot (= Buon Ma Thuot)	W. H. Osgood	FMNH	46649	Ratufa bicolor smithi
Ratufa bicolor	27.1648	87.2715	Specimen_based_record	NA	1973-02-02	Nepal, Sankhuwasabha, Oriental: Arun R, below Sedua	J. A. McNeely	FMNH	114363	Ratufa bicolor gigantea
Ratufa bicolor	15.3333	106.333	Specimen_based_record	NA	1931-12-15	Bantion (=Ban Tayun), Plateau des Bolovens	J. Delacour	FMNH	37951	Ratufa bicolor hainana
Ratufa bicolor	22.4	106.833	Specimen_based_record	NA	1928-11-01	China, Guangxi Zhuang, Nanning Pref, Palearctic: Longzhou (Lungchow), Shui-Kow-Kwan	Met Museum of Natural History, China	FMNH	41330	Ratufa bicolor hainana
Ratufa bicolor	11.2	106.03	Literature_record_Moore and Tate 1965	NA
Ratufa bicolor	11.583	108.1	Literature_record_Moore and Tate 1965	NA
Ratufa bicolor	11.95	108.46	Literature_record_Moore and Tate 1965	NA
Ratufa bicolor	11.91	108.62	Literature_record_Moore and Tate 1965	NA
Ratufa bicolor	23.79	94.48	Literature_record_Moore and Tate 1965	NA
Ratufa bicolor	28.01	96.21	Literature_record_Moore and Tate 1965	NA
Ratufa bicolor	28.05	96.25	Literature_record_Moore and Tate 1965	NA
Ratufa bicolor	26	95.69	Literature_record_Moore and Tate 1965	NA
Ratufa bicolor	24.83	94.92	Literature_record_Moore and Tate 1965	NA
Ratufa bicolor	23.71	94.46	Literature_record_Moore and Tate 1965	NA
Ratufa bicolor	22.3	103.77	Literature_record_Moore and Tate 1965	NA
Ratufa bicolor	18.33	105.08	Literature_record_Moore and Tate 1965	NA
Ratufa bicolor	21.5	105.63	Literature_record_Moore and Tate 1965	NA
Ratufa bicolor	19.42	105.37	Literature_record_Moore and Tate 1965	NA
Ratufa bicolor	19.42	103.42	Literature_record_Moore and Tate 1965	NA
Ratufa bicolor	21.47	101.87	Literature_record_Moore and Tate 1965	NA
Ratufa bicolor	15.42	106.58	Literature_record_Moore and Tate 1965	NA
Ratufa bicolor	15.43	106.37	Literature_record_Moore and Tate 1965	NA
Ratufa bicolor	20.33	105.08	Literature_record_Moore and Tate 1965	NA
Ratufa bicolor	18.797	98.933	Specimen_based_record	NA	1932-12-30	Doi Soutep, Chieng Mai, Thailand	de Schauensee Siamese Survey 1927-38	ANSP	15291	Ratufa bicolor gigantea
Ratufa bicolor	16.62	106.74	Specimen_based_record	NA	1938-11-10	Khe Sanh, Quang Tri, Vietnam	Björkegren, Bertil	NRM	MA609107	Ratufa bicolor gigantea
Ratufa bicolor	26.8009	91.2751	https://www.inaturalist.org/observations/170906470	29798
Ratufa bicolor	26.6843	91.155	https://www.inaturalist.org/observations/166731381	29822
Ratufa bicolor	26.9358	92.8433	https://observation.org/observation/265182419	3
Ratufa bicolor	26.9359	92.8433	https://observation.org/observation/265183506	3
Ratufa bicolor	11.4232	107.426	https://observation.org/observation/263988195	100
Ratufa bicolor	16.0408	99.0766	https://www.inaturalist.org/observations/164614690	30841
Ratufa bicolor	18.6604	108.991	https://www.inaturalist.org/observations/106476514	30632
Ratufa bicolor	21.9279	101.288	https://www.inaturalist.org/observations/145744355	30338
Ratufa bicolor	24.7586	97.8837	https://www.inaturalist.org/observations/160867513	30047
Ratufa bicolor	24.1364	97.9215	https://www.inaturalist.org/observations/161075245	30112
Ratufa bicolor	27.3901	91.0871	https://www.inaturalist.org/observations/157040621	29751
Ratufa bicolor	26.6949	94.295	https://www.inaturalist.org/observations/160695744	29822
Ratufa bicolor	26.9051	92.8404	https://www.inaturalist.org/observations/154807627	29798
Ratufa bicolor	11.8811	108.593	https://www.inaturalist.org/observations/150046426	31115
Ratufa bicolor	27.3146	90.6564	https://www.inaturalist.org/observations/150497095	29751
Ratufa bicolor	27.5708	96.5975	https://www.inaturalist.org/observations/149559804	29727
Ratufa bicolor	27.5084	96.5369	https://www.inaturalist.org/observations/149559310	29727
Ratufa bicolor	27.5386	96.4701	https://www.inaturalist.org/observations/149622227	32176
Ratufa bicolor	27.5049	96.4684	https://www.inaturalist.org/observations/149559803	29727
Ratufa bicolor	27.4765	96.4582	https://www.inaturalist.org/observations/149622226	32176
Ratufa bicolor	26.7197	88.3895	https://www.inaturalist.org/observations/148621815	29822
Ratufa bicolor	26.7824	94.2455	https://www.inaturalist.org/observations/147964104	29822
Ratufa bicolor	21.7977	101.413	https://www.inaturalist.org/observations/147937256	30357
Ratufa bicolor	26.775	94.3667	https://www.inaturalist.org/observations/147753987	29822
Ratufa bicolor	27.3384	95.778	https://www.inaturalist.org/observations/143691209	29751
Ratufa bicolor	26.6345	93.5346	https://www.inaturalist.org/observations/146624612	29822
Ratufa bicolor	16.4668	101.76	https://www.inaturalist.org/observations/146608540	30810
Ratufa bicolor	11.2742	107.188	https://www.inaturalist.org/observations/145016017	31148
Ratufa bicolor	26.6745	88.2662	https://www.inaturalist.org/observations/144768169	29822
Ratufa bicolor	26.8342	88.2816	https://www.inaturalist.org/observations/144798612	29798
Ratufa bicolor	16.4206	101.68	https://www.inaturalist.org/observations/143331883	30810
Ratufa bicolor	27.124	90.828	https://www.inaturalist.org/observations/141555122	30281
Ratufa bicolor	27.3328	95.5173	https://www.inaturalist.org/observations/141261104	29751
Ratufa bicolor	27.5956	96.3115	https://www.inaturalist.org/observations/137820736	29727
Ratufa bicolor	27.2466	95.7275	https://www.inaturalist.org/observations/135509126	29751
Ratufa bicolor	27.4553	96.5297	https://www.inaturalist.org/observations/137715404	29727
Ratufa bicolor	27.2628	95.6529	https://www.inaturalist.org/observations/135509127	29751
Ratufa bicolor	16.1402	99.0111	https://www.inaturalist.org/observations/135505520	30841
Ratufa bicolor	27.2703	95.7053	https://www.inaturalist.org/observations/135509128	29751
Ratufa bicolor	27.2078	95.7537	https://www.inaturalist.org/observations/135509125	29751
Ratufa bicolor	26.922	93.0555	https://www.inaturalist.org/observations/134147860	29798
Ratufa bicolor	25.5015	94.8481	https://www.inaturalist.org/observations/132286754	29958
Ratufa bicolor	26.92	88.3871	https://www.inaturalist.org/observations/133063316	29798
Ratufa bicolor	25.2162	98.7974	https://www.inaturalist.org/observations/130358819	29981
Ratufa bicolor	27.3253	95.5514	https://www.inaturalist.org/observations/125014046	29751
Ratufa bicolor	27.4601	96.4634	https://www.inaturalist.org/observations/127327426	29727
Ratufa bicolor	26.9859	88.5792	https://www.inaturalist.org/observations/121087622	29798
Ratufa bicolor	27.3393	90.6377	https://www.inaturalist.org/observations/123003296	29751
Ratufa bicolor	26.6131	91.1954	https://www.inaturalist.org/observations/123930356	29822
Ratufa bicolor	27.3917	90.6554	https://www.inaturalist.org/observations/123514257	29751
Ratufa bicolor	26.7242	91.1168	https://www.inaturalist.org/observations/123960514	29822
Ratufa bicolor	25.3268	98.8093	https://www.inaturalist.org/observations/105210722	29981
Ratufa bicolor	26.9161	92.9837	https://www.inaturalist.org/observations/114286474	29798
Ratufa bicolor	26.9318	88.4724	https://www.inaturalist.org/observations/110963500	29798
Ratufa bicolor	24.5096	97.624	https://www.inaturalist.org/observations/109439497	30069
Ratufa bicolor	12.2644	106.963	https://observation.org/observation/200528196	1000
Ratufa bicolor	27.3605	89.3725	https://www.inaturalist.org/observations/108000533	29751
Ratufa bicolor	27.4872	95.4405	https://www.inaturalist.org/observations/106158425	29727
Ratufa bicolor	27.4325	95.5422	https://www.inaturalist.org/observations/106158424	29727
Ratufa bicolor	27.2732	95.5308	https://www.inaturalist.org/observations/106180520	29751
Ratufa bicolor	27.3633	95.6603	https://www.inaturalist.org/observations/105961716	29751
Ratufa bicolor	27.5998	96.533	https://www.inaturalist.org/observations/37980458	35232
Ratufa bicolor	27.0079	92.8234	https://www.inaturalist.org/observations/34069760	29775
Ratufa bicolor	26.873	93.1962	https://www.inaturalist.org/observations/33832949	29798
Ratufa bicolor	26.9997	92.9914	https://www.inaturalist.org/observations/34076341	29798
Ratufa bicolor	26.8918	92.9391	https://www.inaturalist.org/observations/36556194	29798
Ratufa bicolor	26.7886	94.3261	https://www.inaturalist.org/observations/103031723	29822
Ratufa bicolor	24.3393	94.3396	https://www.inaturalist.org/observations/104094738	30090
Ratufa bicolor	24.3929	94.223	https://www.inaturalist.org/observations/104094739	30090
Ratufa bicolor	26.9181	92.9068	https://www.inaturalist.org/observations/102085615	29798
Ratufa bicolor	24.3461	92.3571	https://www.inaturalist.org/observations/104805561	30090
Ratufa bicolor	26.9178	92.9071	https://www.inaturalist.org/observations/100747386	29798
Ratufa bicolor	26.4869	93.041	https://www.inaturalist.org/observations/101899931	29845
Ratufa bicolor	26.7754	94.3742	https://www.inaturalist.org/observations/60738659	29822
Ratufa bicolor	27.251	90.9724	https://www.inaturalist.org/observations/94714544	29751
Ratufa bicolor	26.8531	88.245	https://www.inaturalist.org/observations/92597901	29798
Ratufa bicolor	26.9415	92.8325	https://www.inaturalist.org/observations/90523676	29798
Ratufa bicolor	26.8222	92.9876	https://www.inaturalist.org/observations/90523079	29798
Ratufa bicolor	26.7581	90.1504	https://www.inaturalist.org/observations/90888249	29822
Ratufa bicolor	27.2617	91.2891	http://biodiversity.bt/observation/show/60806	NA
Ratufa bicolor	27.3269	90.5841	http://biodiversity.bt/observation/show/68155	NA
Ratufa bicolor	27.3193	90.596	http://biodiversity.bt/observation/show/50499	NA
Ratufa bicolor	27.22	90.4125	http://biodiversity.bt/observation/show/62708	NA
Ratufa bicolor	27.1889	90.5388	http://biodiversity.bt/observation/show/9113	NA
Ratufa bicolor	27.3259	90.5836	http://biodiversity.bt/observation/show/66580	NA
Ratufa bicolor	27.223	90.1714	http://biodiversity.bt/observation/show/59496	NA
Ratufa bicolor	27.0102	91.7606	http://biodiversity.bt/observation/show/2720	NA
Ratufa bicolor	27.22	90.4125	http://biodiversity.bt/observation/show/60678	NA
Ratufa bicolor	26.9852	88.4034	https://www.inaturalist.org/observations/81455270	29798
Ratufa bicolor	26.659	91.1708	https://www.inaturalist.org/observations/78429746	29822
Ratufa bicolor	27.0236	92.9759	https://www.inaturalist.org/observations/75620186	29775
Ratufa bicolor	26.6614	91.0114	https://www.inaturalist.org/observations/75290637	29822
Ratufa bicolor	25.22	98.8626	https://www.inaturalist.org/observations/71197038	29981
Ratufa bicolor	26.7409	87.0459	https://www.inaturalist.org/observations/32781379	29822
Ratufa bicolor	24.3264	92.2619	https://www.inaturalist.org/observations/69706886	30090
Ratufa bicolor	26.9743	91.5029	https://www.inaturalist.org/observations/68940647	29798
Ratufa bicolor	20.7903	107.049	https://www.inaturalist.org/observations/65929953	30453
Ratufa bicolor	12.0243	108.671	https://www.inaturalist.org/observations/62182151	31104
Ratufa bicolor	26.8972	92.9453	https://www.inaturalist.org/observations/59253328	29798
Ratufa bicolor	27.4451	96.7168	https://www.inaturalist.org/observations/59610913	29727
Ratufa bicolor	27.4579	96.7243	https://www.inaturalist.org/observations/59610817	29727
Ratufa bicolor	26.6659	94.3195	https://www.inaturalist.org/observations/59120331	29822
Ratufa bicolor	26.7318	94.3375	https://www.inaturalist.org/observations/55376229	29822
Ratufa bicolor	26.4603	93.0488	https://www.inaturalist.org/observations/55277149	29845
Ratufa bicolor	26.7132	94.3069	https://www.inaturalist.org/observations/55483552	29822
Ratufa bicolor	11.9338	108.379	https://observation.org/observation/170227776	25
Ratufa bicolor	26.6811	94.3446	https://observation.org/observation/74414906	100
Ratufa bicolor	26.915	92.858	https://observation.org/observation/148020523	1000
Ratufa bicolor	26.9511	92.7596	https://observation.org/observation/63218378	1000
Ratufa bicolor	26.6435	93.4405	https://observation.org/observation/63218025	1000
Ratufa bicolor	27.7361	84.5889	https://observation.org/observation/165063013	25
Ratufa bicolor	26.6753	94.35	https://observation.org/observation/186280717	25
Ratufa bicolor	27.0659	92.4068	https://observation.org/observation/174797823	10
Ratufa bicolor	26.6559	93.3878	https://observation.org/observation/166000751	NA
Ratufa bicolor	26.0844	93.0469	https://observation.org/observation/79380755	1000
Ratufa bicolor	27.6267	95.2883	https://observation.org/observation/63206908	1000
Ratufa bicolor	27.3379	95.5478	https://www.inaturalist.org/observations/54498287	29751
Ratufa bicolor	27.3906	95.4156	https://www.inaturalist.org/observations/54498286	29751
Ratufa bicolor	26.6798	94.2132	https://www.inaturalist.org/observations/53934241	29822
Ratufa bicolor	27.3653	95.6845	https://www.inaturalist.org/observations/53747474	29751
Ratufa bicolor	21.834	101.243	https://www.inaturalist.org/observations/51944650	30338
Ratufa bicolor	24.7973	97.7382	https://www.inaturalist.org/observations/52100309	30047
Ratufa bicolor	24.2718	92.2865	https://www.inaturalist.org/observations/49002081	30090
Ratufa bicolor	24.2532	92.2737	https://www.inaturalist.org/observations/47713371	30090
Ratufa bicolor	27.0087	90.1519	https://www.inaturalist.org/observations/46193073	29775
Ratufa bicolor	26.6839	94.2263	https://www.inaturalist.org/observations/45858146	29822
Ratufa bicolor	26.9496	92.9776	https://www.inaturalist.org/observations/44987686	29798
Ratufa bicolor	26.7284	90.9593	https://www.inaturalist.org/observations/15686270	29822
Ratufa bicolor	26.6894	94.3411	https://indiabiodiversity.org/observation/show/1750287	NA
Ratufa bicolor	26.5775	93.1711	https://indiabiodiversity.org/observation/show/1844407	NA
Ratufa bicolor	27.4455	96.5336	https://indiabiodiversity.org/observation/show/1740814	NA
Ratufa bicolor	24.3236	92.3851	https://indiabiodiversity.org/observation/show/1809819	NA
Ratufa bicolor	26.9324	92.8772	https://indiabiodiversity.org/observation/show/1770952	NA
Ratufa bicolor	24.4856	92.3446	https://indiabiodiversity.org/observation/show/389113	NA
Ratufa bicolor	26.7465	94.2026	https://indiabiodiversity.org/observation/show/1755354	NA
Ratufa bicolor	25.7905	91.2626	https://indiabiodiversity.org/observation/show/1792981	NA
Ratufa bicolor	26.4293	93.8301	https://www.inaturalist.org/observations/41318983	29845
Ratufa bicolor	24.3007	92.2424	https://www.inaturalist.org/observations/40367166	30090
Ratufa bicolor	27.0522	92.792	https://www.inaturalist.org/observations/37952827	29775
Ratufa bicolor	26.6386	91.1199	https://www.inaturalist.org/observations/37938824	29822
Ratufa bicolor	25.3633	98.8447	https://www.inaturalist.org/observations/36186212	29981
Ratufa bicolor	11.5055	107.475	https://www.inaturalist.org/observations/35005887	31137
Ratufa bicolor	27.4793	96.4552	https://www.inaturalist.org/observations/33787678	35232
Ratufa bicolor	26.4476	92.8231	https://www.inaturalist.org/observations/34062365	29845
Ratufa bicolor	26.9028	92.7368	https://www.inaturalist.org/observations/33746454	29798
Ratufa bicolor	27.4569	96.2633	https://www.inaturalist.org/observations/33750218	29727
Ratufa bicolor	12.3375	107.073	https://www.inaturalist.org/observations/33476856	31092
Ratufa bicolor	26.6508	94.2418	https://www.inaturalist.org/observations/9508450	29822
Ratufa bicolor	27.0647	92.7993	https://www.inaturalist.org/observations/33046405	29775
Ratufa bicolor	26.2678	93.4265	https://www.inaturalist.org/observations/32853307	29868
Ratufa bicolor	27.5001	96.2155	https://www.inaturalist.org/observations/29798849	29727
Ratufa bicolor	26.664	94.3415	https://www.inaturalist.org/observations/29650017	29822
Ratufa bicolor	26.9812	92.7896	https://www.inaturalist.org/observations/29429940	29798
Ratufa bicolor	12.5867	107.108	https://www.inaturalist.org/observations/28286407	31081
Ratufa bicolor	25.362	98.6631	https://www.inaturalist.org/observations/26610803	29981
Ratufa bicolor	27.2516	91.1052	https://www.inaturalist.org/observations/26286770	29751
Ratufa bicolor	27.4094	96.2713	https://www.inaturalist.org/observations/25605315	29727
Ratufa bicolor	27.485	96.4758	https://www.inaturalist.org/observations/19800644	29727
Ratufa bicolor	27.4647	96.5574	https://www.inaturalist.org/observations/25206735	29727
Ratufa bicolor	27.4278	90.5183	https://www.inaturalist.org/observations/22658025	29727
Ratufa bicolor	25.6397	98.9991	https://www.inaturalist.org/observations/21234222	29936
Ratufa bicolor	24.2394	92.3905	https://www.inaturalist.org/observations/19949519	30090
Ratufa bicolor	24.3964	92.3409	https://www.inaturalist.org/observations/19566835	30090
Ratufa bicolor	25.2783	96.2011	https://www.inaturalist.org/observations/19553096	29981
Ratufa bicolor	24.2098	92.311	https://www.inaturalist.org/observations/19415865	30090
Ratufa bicolor	27.4743	96.3648	https://www.inaturalist.org/observations/19333712	29727
Ratufa bicolor	27.4538	96.3543	https://www.inaturalist.org/observations/19333755	29727
Ratufa bicolor	26.65	90.8853	https://www.inaturalist.org/observations/19330489	29822
Ratufa bicolor	24.2284	92.3424	https://www.inaturalist.org/observations/19149934	30090
Ratufa bicolor	27.4247	96.3307	https://www.inaturalist.org/observations/12224799	29727
Ratufa bicolor	27	89.8147	http://www.inaturalist.org/observations/220873	79917
Ratufa bicolor	26.7893	90.8332	https://www.inaturalist.org/observations/9286980	29822
Ratufa bicolor	27.0649	92.6692	https://www.inaturalist.org/observations/8397967	29775
Ratufa bicolor	26.7988	91.1513	https://www.inaturalist.org/observations/5954452	40000
Ratufa bicolor	26.6178	89.7712	https://www.inaturalist.org/observations/5697153	29810
Ratufa bicolor	26.7224	90.9742	http://www.inaturalist.org/observations/1537629	29810
Ratufa bicolor	12.1767	108.698	https://www.inaturalist.org/observations/36722438	4
Ratufa bicolor	27.3045	95.6227	https://www.inaturalist.org/observations/144305102	29751
Ratufa bicolor	21.6131	101.59	https://www.inaturalist.org/observations/167824159	30357
Ratufa bicolor	27.5947	90.4416	https://www.inaturalist.org/observations/174490206	185158
Ratufa bicolor	16.2137	107.884	https://www.inaturalist.org/observations/14035916	30830
Ratufa bicolor	16.1406	107.91	https://www.inaturalist.org/observations/55110650	30840
Ratufa bicolor	11.4683	107.49	https://www.inaturalist.org/observations/69118198	31140
Ratufa bicolor	14.2255	106.401	https://www.inaturalist.org/observations/166759640	30970
Ratufa bicolor	11.4411	107.345	https://www.inaturalist.org/observations/141773823	31140
Ratufa bicolor	11.5517	107.26	https://www.inaturalist.org/observations/24157974	31140
Ratufa bicolor	12.2945	107.299	https://www.inaturalist.org/observations/144287261	31190
Ratufa bicolor	11.5102	107.278	https://www.inaturalist.org/observations/14288966	31140
Ratufa bicolor	11.5649	107.431	https://www.inaturalist.org/observations/39193643	31140
Ratufa bicolor	24.596	91.6991	https://www.inaturalist.org/observations/162285153	30070
Ratufa bicolor	24.5523	92.3871	https://www.inaturalist.org/observations/1195321	30070
Ratufa bicolor	24.3474	92.3134	https://www.inaturalist.org/observations/59785052	30090
