# Supplementary material for: Pliocene Forest Fragmentation Shaped Speciation in Tropical Asia's Giant Squirrels (Ratufa)
Source: Mol Ecol. 2025 Nov 25;34(24):e70179. doi: 10.1111/mec.70179 (PMC12717977; doi:10.1111/mec.70179)
Supplement: Supplementary file 5 — Table S4: Occipitonasal skull length measurements and associated specimen information. [file MEC-34-e70179-s006.xlsx]

## Sheet: Sheet1
Collection	Catalog number	Taxa	Sex	ONL
USNM	143353	Ratufa affinis west	Male	66.91
USNM	143350	Ratufa affinis west	Male	63.02
USNM	151746	Ratufa affinis east	Male	67.46
USNM	151754	Ratufa affinis east	Male	67.45
USNM	105897	Ratufa affinis east	Male	67.24
USNM	105898	Ratufa affinis east	Female	65.87
USNM	124675	Ratufa affinis east	Male	64.14
USNM	124678	Ratufa affinis east	Female	64.31
USNM	151748	Ratufa affinis east	Female	68.69
USNM	151745	Ratufa affinis east	Male	65.92
USNM	151751	Ratufa affinis east	Female	63.47
USNM	154301	Ratufa affinis east	Female	65.58
USNM	105899	Ratufa affinis east	Male	64.41
USNM	122811	Ratufa affinis west	Male	64.11
USNM	144408	Ratufa affinis west	Female	64.23
USNM	144409	Ratufa affinis west	Female	64.01
USNM	144410	Ratufa affinis west	Female	66.35
USNM	143352	Ratufa affinis west	Male	65.75
USNM	143347	Ratufa affinis west	Male	63.79
USNM	143348	Ratufa affinis west	Female	66.60
USNM	143349	Ratufa affinis west	Male	63.77
USNM	124679	Ratufa affinis east	Female	63.84
USNM	124743	Ratufa affinis east	Male	62.99
USNM	124868	Ratufa affinis east	Female	64.15
USNM	124869	Ratufa affinis east	Female	62.71
USNM	124870	Ratufa affinis east	Male	62.46
USNM	86886	Ratufa affinis west	Male	61.59
USNM	112595	Ratufa affinis west	Male	63.66
USNM	143357	Ratufa affinis west	Female	65.84
USNM	115384	Ratufa affinis west	Male	63.08
USNM	143356	Ratufa affinis west	Female	65.32
USNM	115389	Ratufa affinis west	Male	64.11
USNM	115388	Ratufa affinis west	Female	64.21
USNM	115385	Ratufa affinis west	Female	63.17
USNM	143358	Ratufa affinis west	Female	64.93
USNM	143354	Ratufa affinis west	Female	66.68
USNM	121721	Ratufa affinis west	Female	61.81
USNM	121719	Ratufa affinis west	Male	62.26
USNM	121718	Ratufa affinis west	Female	63.79
USNM	121714	Ratufa affinis west	Male	62.61
USNM	104630	Ratufa affinis west	Female	61.30
USNM	104631	Ratufa affinis west	Male	63.79
USNM	104632	Ratufa affinis west	Female	63.09
USNM	104633	Ratufa affinis west	Male	62.25
USNM	104635	Ratufa affinis west	Female	61.78
USNM	113165	Ratufa affinis west	Female	59.43
USNM	123125	Ratufa affinis west	Male	57.47
USNM	123126	Ratufa affinis west	Female	60.28
USNM	123127	Ratufa affinis west	Female	62.05
USNM	144159	Ratufa affinis west	Female	59.95
USNM	144167	Ratufa affinis west	Male	63.63
USNM	122878	Ratufa affinis west	Female	61.41
USNM	122880	Ratufa affinis west	Male	62.29
USNM	122881	Ratufa affinis west	Female	64.10
USNM	113139	Ratufa affinis west	Female	65.02
USNM	113138	Ratufa affinis west	Female	64.35
USNM	113137	Ratufa affinis west	Male	64.59
USNM	113135	Ratufa affinis west	Female	68.17
USNM	115523	Ratufa affinis west	Male	60.31
USNM	115525	Ratufa affinis west	Female	63.14
USNM	115526	Ratufa affinis west	Female	63.25
USNM	115529	Ratufa affinis west	Male	63.55
USNM	145375	Ratufa affinis east	Female	66.08
USNM	145376	Ratufa affinis east	Female	65.89
USNM	145377	Ratufa affinis east	Female	65.42
USNM	142332	Ratufa affinis east	Male	65.94
USNM	142334	Ratufa affinis east	Female	67.94
USNM	145379	Ratufa affinis east	Male	62.43
USNM	153647	Ratufa affinis east	Female	65.95
USNM	153648	Ratufa affinis east	Male	65.20
USNM	153650	Ratufa affinis east	Female	63.92
USNM	153652	Ratufa affinis east	Female	62.94
ANSP	6658	Ratufa affinis west	Male	65.33
ANSP	14106&12042	Ratufa affinis east	Unknown	66.69
USNM	198793	Ratufa affinis east	Male	63.08
USNM	198790	Ratufa affinis east	Male	64.63
USNM	198791	Ratufa affinis east	Male	66.45
USNM	198792	Ratufa affinis east	Female	65.70
USNM	198107	Ratufa affinis east	Male	66.07
USNM	198108	Ratufa affinis east	Male	64.97
USNM	198114	Ratufa affinis east	Female	66.01
USNM	198115	Ratufa affinis east	Male	65.12
USNM	198116	Ratufa affinis east	Female	66.14
USNM	198117	Ratufa affinis east	Male	65.03
USNM	198118	Ratufa affinis east	Female	65.61
USNM	198119	Ratufa affinis east	Female	64.58
USNM	198120	Ratufa affinis east	Male	65.38
USNM	198121	Ratufa affinis east	Female	67.05
USNM	153653	Ratufa affinis east	Male	61.69
USNM	153655	Ratufa affinis east	Female	64.84
USNM	196648	Ratufa affinis east	Female	66.82
USNM	196907	Ratufa affinis east	Female	67.02
USNM	196652	Ratufa affinis east	Female	65.97
USNM	197319	Ratufa affinis east	Female	64.81
USNM	198102	Ratufa affinis east	Female	63.49
USNM	198104	Ratufa affinis east	Male	66.56
USNM	198105	Ratufa affinis east	Female	65.91
USNM	141042	Ratufa affinis west	Female	64.28
USNM	141043	Ratufa affinis west	Male	66.32
USNM	141046	Ratufa affinis west	Male	65.82
USNM	115532	Ratufa affinis west	Female	64.93
USNM	115533	Ratufa affinis west	Male	64.60
USNM	145371	Ratufa affinis east	Female	65.25
USNM	145373	Ratufa affinis east	Female	65.54
USNM	198785	Ratufa affinis east	Male	67.16
USNM	198786	Ratufa affinis east	Female	67.91
USNM	113141	Ratufa affinis west	Female	67.14
USNM	114362	Ratufa affinis west	Female	60.19
USNM	488124	Ratufa affinis west	Female	66.08
USNM	488129	Ratufa affinis west	Male	64.07
USNM	488133	Ratufa affinis west	Female	65.33
USNM	356690	Ratufa affinis west	Female	65.00
USNM	598053	Ratufa affinis east	Female	66.57
USNM	311459	Ratufa affinis east	Female	66.71
USNM	488107	Ratufa affinis east	Male	68.88
USNM	488113	Ratufa affinis west	Female	65.20
USNM	488115	Ratufa affinis west	Female	63.92
USNM	488122	Ratufa affinis west	Female	65.52
USNM	488103	Ratufa affinis east	Male	65.96
USNM	488104	Ratufa affinis east	Male	69.07
USNM	488106	Ratufa affinis east	Female	67.07
USNM	488091	Ratufa affinis west	Male	64.54
USNM	488095	Ratufa affinis west	Female	65.28
USNM	488098	Ratufa affinis west	Female	64.87
USNM	488101	Ratufa affinis west	Female	66.32
USNM	300930	Ratufa affinis east	Male	67.34
USNM	311318	Ratufa affinis west	Male	65.45
USNM	19204	Ratufa affinis east	Female	62.58
USNM	19176	Ratufa affinis east	Female	65.99
USNM	151763	Ratufa affinis east	Female	61.90
USNM	151765	Ratufa affinis east	Male	62.79
USNM	151766	Ratufa affinis east	Male	62.66
USNM	151767	Ratufa affinis east	Male	61.38
USNM	104629	Ratufa affinis east dwarf	Female	57.08
USNM	151757	Ratufa affinis east	Male	67.96
USNM	151760	Ratufa affinis east	Male	66.21
USNM	251671	Ratufa affinis west	Female	65.65
USNM	257720	Ratufa affinis west	Male	63.31
USNM	258883	Ratufa affinis west	Female	65.98
USNM	83482	Ratufa affinis west	Female	65.16
USNM	121815	Ratufa affinis west	Male	61.39
USNM	121817	Ratufa affinis west	Female	62.75
USNM	121841	Ratufa affinis west	Male	61.54
USNM	114555	Ratufa affinis west	Female	65.03
USNM	114558	Ratufa affinis west	Female	64.31
USNM	104643	Ratufa affinis west dwarf	Female	54.65
USNM	104645	Ratufa affinis west dwarf	Female	55.11
USNM	124932	Ratufa affinis east	Female	61.69
USNM	124993	Ratufa affinis east	Female	64.43
USNM	125005	Ratufa affinis east	Male	61.59
USNM	125008	Ratufa affinis east	Male	63.04
USNM	125009	Ratufa affinis east	Male	63.64
AMNH	103972	Ratufa affinis east	Male	65.31
AMNH	103418	Ratufa affinis east	Male	67.39
AMNH	106313	Ratufa affinis east	Male	61.22
AMNH	103684	Ratufa affinis east	Female	66.33
AMNH	106648	Ratufa affinis west	NA	62.83
AMNH	107149	Ratufa affinis east	Female	65.27
USNM	143351	Ratufa affinis west	Male	65.52
USNM	121715	Ratufa affinis west	Male	63.36
USNM	144412	Ratufa affinis west	Female	65.27
USNM	123124	Ratufa affinis west	Male	61.70
USNM	113134	Ratufa affinis west	Female	66.79
USNM	115528	Ratufa affinis west	Male	62.45
USNM	145378	Ratufa affinis east	Female	63.84
USNM	114361	Ratufa affinis west	Female	61.09
USNM	145372	Ratufa affinis east	Male	66.49
USNM	115531	Ratufa affinis west	Male	64.44
USNM	121818	Ratufa affinis west	Male	61.89
USNM	114556	Ratufa affinis west	Female	65.17
USNM	113064	Ratufa affinis west	Male	67.42
USNM	121840	Ratufa affinis west	Male	60.98
USNM	125004	Ratufa affinis east	Female	63.49
USNM	124680	Ratufa affinis east	Male	64.11
USNM	83483	Ratufa affinis west	Male	64.62
USNM	151758	Ratufa affinis east	Female	66.72
USNM	151762	Ratufa affinis east	Male	62.81
USNM	481226	Ratufa bicolor south	Male	73.88
USNM	481228	Ratufa bicolor south	Female	70.39
USNM	481230	Ratufa bicolor south	Unknown	67.90
USNM	481231	Ratufa bicolor south	Female	71.88
USNM	481235	Ratufa bicolor south	Male	70.34
USNM	481246	Ratufa bicolor south	Female	70.00
USNM	488134	Ratufa bicolor south	Male	68.63
USNM	488135	Ratufa bicolor south	Male	71.14
USNM	488136	Ratufa bicolor south	Male	73.24
USNM	488137	Ratufa bicolor south	Male	69.31
USNM	488139	Ratufa bicolor south	Female	69.12
USNM	488140	Ratufa bicolor south	Male	68.16
USNM	155670	Ratufa bicolor south	Female	71.80
USNM	155672	Ratufa bicolor south	Male	71.74
USNM	156388	Ratufa bicolor south	Female	70.34
USNM	156392	Ratufa bicolor south	Female	68.65
USNM	113999	Ratufa bicolor south	Unknown	73.23
USNM	114001	Ratufa bicolor south	Unknown	68.11
USNM	257725	Ratufa bicolor south	Male	71.75
USNM	241024	Ratufa bicolor south	Female	73.33
USNM	241427	Ratufa bicolor south	Female	69.13
USNM	258877	Ratufa bicolor south	Male	73.89
USNM	258878	Ratufa bicolor south	Female	74.91
USNM	254739	Ratufa bicolor south	Female	69.54
USNM	143367	Ratufa bicolor south	Female	71.16
USNM	143368	Ratufa bicolor south	Male	69.93
USNM	143369	Ratufa bicolor south	Female	70.27
USNM	335794	Ratufa bicolor south	Unknown	69.83
USNM	355455	Ratufa bicolor north	Female	74.36
USNM	320803	Ratufa bicolor north	Male	74.37
USNM	320804	Ratufa bicolor north	Male	77.25
USNM	320805	Ratufa bicolor north	Male	76.70
USNM	320806	Ratufa bicolor north	Female	76.25
USNM	320807	Ratufa bicolor north	Male	75.64
USNM	277613	Ratufa bicolor north	Male	74.31
USNM	277614	Ratufa bicolor north	Male	73.41
USNM	277615	Ratufa bicolor north	Male	75.67
USNM	259443	Ratufa bicolor north	Male	76.40
USNM	259444	Ratufa bicolor north	Female	75.62
USNM	20883	Ratufa bicolor north	Male	75.98
USNM	258881	Ratufa bicolor south	Female	73.24
USNM	257723	Ratufa bicolor south	Male	71.77
USNM	294853	Ratufa bicolor south	Male	71.50
USNM	155668	Ratufa bicolor south	Male	72.92
USNM	155673	Ratufa bicolor south	Male	68.76
USNM	156511	Ratufa bicolor south	Male	71.71
USNM	156390	Ratufa bicolor south	Male	68.37
USNM	156395	Ratufa bicolor south	Female	72.25
ANSP	20282	Ratufa bicolor south	Male	71.18
ANSP	20284	Ratufa bicolor south	Female	73.66
ANSP	6656	Ratufa bicolor south	Unknown	68.29
ANSP	20031	Ratufa bicolor south	Male	70.79
ANSP	20032	Ratufa bicolor south	Male	71.10
USNM	296926	Ratufa bicolor south	Female	71.06
USNM	296928	Ratufa bicolor south	Female	72.89
USNM	296929	Ratufa bicolor south	Female	75.04
USNM	300026	Ratufa bicolor south	Female	74.31
USNM	307768	Ratufa bicolor south	Male	73.21
USNM	121703	Ratufa bicolor south	Male	67.41
USNM	121708	Ratufa bicolor south	Female	67.06
USNM	121710	Ratufa bicolor south	Male	67.68
USNM	121711	Ratufa bicolor south	Female	68.61
USNM	124150	Ratufa bicolor south	Male	77.44
USNM	124151	Ratufa bicolor south	Male	75.96
USNM	357265	Ratufa bicolor south dwarf	Female	61.78
USNM	357268	Ratufa bicolor south dwarf	Female	63.27
USNM	357269	Ratufa bicolor south dwarf	Female	58.20
USNM	307772	Ratufa bicolor north	Male	76.21
USNM	307774	Ratufa bicolor north	Male	79.60
USNM	307776	Ratufa bicolor north	Male	73.91
USNM	355070	Ratufa bicolor south	Female	71.78
USNM	355071	Ratufa bicolor south	Unknown	71.15
USNM	355585	Ratufa bicolor south	Male	71.25
AMNH	163512	Ratufa bicolor south	Male	73.33
AMNH	163513	Ratufa bicolor south	Male	74.27
AMNH	163514	Ratufa bicolor south	Female	73.39
AMNH	163516	Ratufa bicolor south	Unknown	70.36
AMNH	113024	Ratufa bicolor south	Male	70.16
AMNH	113025	Ratufa bicolor south	Male	73.09
AMNH	107581	Ratufa bicolor south	Female	70.68
AMNH	107582	Ratufa bicolor south	Female	68.08
AMNH	102139	Ratufa bicolor south	Female	71.65
AMNH	107578	Ratufa bicolor south	Female	73.81
AMNH	107579	Ratufa bicolor south	Female	71.20
AMNH	102137	Ratufa bicolor south	Male	68.11
AMNH	102133	Ratufa bicolor south	Female	68.37
AMNH	102134	Ratufa bicolor south	Female	68.57
AMNH	102135	Ratufa bicolor south	Male	67.05
AMNH	102136	Ratufa bicolor south	Female	69.20
AMNH	107583	Ratufa bicolor south	Male	69.63
AMNH	107584	Ratufa bicolor south	Male	69.20
AMNH	107585	Ratufa bicolor south	Female	67.33
AMNH	107586	Ratufa bicolor south	Male	69.24
AMNH	107587	Ratufa bicolor south	Male	69.88
AMNH	101453	Ratufa bicolor south	Male	70.17
AMNH	101738	Ratufa bicolor south	Male	67.27
AMNH	102460	Ratufa bicolor south	Male	69.96
AMNH	102171	Ratufa bicolor south	Male	68.86
AMNH	101430	Ratufa bicolor south	Female	74.26
AMNH	54820	Ratufa bicolor south	Male	77.37
AMNH	106530	Ratufa bicolor south	Female	70.35
AMNH	106531	Ratufa bicolor south	Male	68.30
AMNH	102215	Ratufa bicolor south	Male	69.10
AMNH	163517	Ratufa bicolor south	Female	73.04
AMNH	163519	Ratufa bicolor south	Female	72.66
AMNH	163520	Ratufa bicolor south	Male	74.55
AMNH	106523	Ratufa bicolor south	Female	70.93
AMNH	102862	Ratufa bicolor south	Male	69.81
AMNH	102863	Ratufa bicolor south	Female	69.24
AMNH	102715	Ratufa bicolor south	Female	69.73
AMNH	164070	Ratufa bicolor north	Male	75.19
AMNH	83440	Ratufa bicolor north	Female	77.72
AMNH	113478	Ratufa bicolor north	Unknown	77.29
AMNH	167898	Ratufa bicolor north	Male	75.61
AMNH	87421	Ratufa bicolor north	Female	74.90
AMNH	87422	Ratufa bicolor north	Female	76.77
AMNH	113001	Ratufa bicolor north	Female	76.22
AMNH	113006	Ratufa bicolor north	Male	78.58
AMNH	27593	Ratufa bicolor north	Male	73.02
AMNH	54810	Ratufa bicolor south	Male	76.09
USNM	355586	Ratufa bicolor south	Female	70.87
USNM	355072	Ratufa bicolor south		72.37
USNM	355583	Ratufa bicolor south		72.31
USNM	488159	Ratufa bicolor south	Female	69.98
USNM	488161	Ratufa bicolor south	Male	72.46
USNM	488162	Ratufa bicolor south	Male	72.62
USNM	488141	Ratufa bicolor south	Male	69.73
USNM	488142	Ratufa bicolor south	Male	67.68
USNM	488143	Ratufa bicolor south	Female	66.38
USNM	488145	Ratufa bicolor south	Male	64.78
USNM	101721	Ratufa bicolor south	Male	72.28
USNM	101723	Ratufa bicolor south	Female	71.35
USNM	101724	Ratufa bicolor south	Female	70.49
USNM	101726	Ratufa bicolor south	Male	70.79
USNM	355588	Ratufa bicolor south	Female	72.38
USNM	355589	Ratufa bicolor south	Female	71.30
USNM	355591	Ratufa bicolor south	Male	68.85
USNM	355592	Ratufa bicolor south	Female	66.64
USNM	356691	Ratufa bicolor south	Female	71.89
USNM	356693	Ratufa bicolor south	Male	71.90
USNM	49703	Ratufa bicolor south	Female	71.51
USNM	123928	Ratufa bicolor south	Female	73.25
USNM	123929	Ratufa bicolor south	Female	73.08
USNM	123930	Ratufa bicolor south	Female	73.79
USNM	124180	Ratufa bicolor south	Male	76.52
USNM	124181	Ratufa bicolor south	Male	73.74
USNM	104366	Ratufa bicolor south	Male	72.36
USNM	311315	Ratufa bicolor south	Male	72.21
USNM	311316	Ratufa bicolor south	Female	72.25
USNM	114348	Ratufa bicolor south	Male	63.96
USNM	114351	Ratufa bicolor south	Female	67.34
USNM	114352	Ratufa bicolor south	Male	67.30
USNM	114354	Ratufa bicolor south	Male	65.49
USNM	114355	Ratufa bicolor south	Female	66.26
USNM	114357	Ratufa bicolor south	Male	65.43
USNM	267208	Ratufa bicolor north	Male	74.29
USNM	307767	Ratufa bicolor north	Unknown	77.95
USNM	307769	Ratufa bicolor north	Male	74.47
USNM	307770	Ratufa bicolor north	Male	76.11
USNM	259102	Ratufa bicolor north	Male	72.43
USNM	256829	Ratufa bicolor north	Female	78.23
USNM	256830	Ratufa bicolor north	Male	74.31
USNM	321553	Ratufa bicolor south	Male	73.60
USNM	83234	Ratufa bicolor south	Male	67.82
USNM	114003	Ratufa bicolor south	Unknown	66.60
USNM	114004	Ratufa bicolor south	Unknown	67.67
USNM	141048	Ratufa bicolor south	Female	70.49
USNM	141050	Ratufa bicolor south	Female	72.03
USNM	143359	Ratufa bicolor south	Male	71.30
USNM	143360	Ratufa bicolor south	Male	69.32
USNM	101725	Ratufa bicolor south	Female	72.03
USNM	104646	Ratufa bicolor south	Male	68.47
USNM	155666	Ratufa bicolor south	Female	74.62
USNM	124149	Ratufa bicolor south	Male	78.68
USNM	114350	Ratufa bicolor south	Male	67.91
USNM	83230	Ratufa bicolor south	Male	70.25
USNM	83478	Ratufa bicolor south	Male	72.78
USNM	113162	Ratufa bicolor south	Male	67.71
USNM	121707	Ratufa bicolor south	Male	68.26
USNM	124235	Ratufa bicolor south	Male	77.15
USNM	101751	Ratufa bicolor south	Male	68.09
USNM	173895	Ratufa bicolor south	Male	68.75
USNM	256832	Ratufa bicolor south	Male	72.49
USNM	283514	Ratufa bicolor south	Male	73.52
USNM	124001	Ratufa bicolor south	Male	72.73
USNM	124219	Ratufa bicolor south	Male	72.19
USNM	124247	Ratufa bicolor south	Female	77.08
USNM	254740	Ratufa bicolor south	Male	69.84
USNM	201545	Ratufa bicolor south	Male	70.76
USNM	201546	Ratufa bicolor south	Male	71.18
USNM	320794	Ratufa bicolor north	Female	76.42
USNM	320795	Ratufa bicolor north	Female	76.52
USNM	320796	Ratufa bicolor north	Female	79.12
USNM	320797	Ratufa bicolor north	Male	74.86
USNM	320798	Ratufa bicolor north	Male	77.01
USNM	320799	Ratufa bicolor north	Female	77.15
USNM	320800	Ratufa bicolor north	Male	74.79
USNM	320801	Ratufa bicolor north	Male	77.33
USNM	320802	Ratufa bicolor north	Male	76.75
