# Supplementary material for: Pliocene Forest Fragmentation Shaped Speciation in Tropical Asia's Giant Squirrels (Ratufa)
Source: Mol Ecol. 2025 Nov 25;34(24):e70179. doi: 10.1111/mec.70179 (PMC12717977; doi:10.1111/mec.70179)
Supplement: Supplementary file 6 — Table S5: Permutation importance of bioclimatic variables for Ratufa affinis and R. bicolor . [file MEC-34-e70179-s004.xlsx]

## Sheet: Sheet1
Table S5. Permutation importance of bioclimatic variables for R. affinis and R. bicolor.
Values represent the percentage contribution of each variable based on the decrease in AUC after random permutation. Higher values indicate greater importance.
		Permutation Importance (%)
code	Variable name	R. affinis	R. bicolor
bio01	Annual Mean Temperature	7.29651	15.4936
bio04	Temperature Seasonality	4.39281	13.656
bio08	Mean Temperature of Wettest Quarter	14.0613	3.50405
bio09	Mean Temperature of Driest Quarter	2.29861	0
bio10	Mean Temperature of Warmest Quarter	2.16035	13.9931
bio11	Mean Temperature of Coldest Quarter	0	6.33609
bio12	Annual Precipitation	0	9.35044
bio13	Precipitation of Wettest Month	18.7731	5.092
bio14	Precipitation of Driest Month	11.3319	10.3444
bio15	Precipitation Seasonality	23.5613	9.3322
bio16	Precipitation of Wettest Quarter	1.19965	1.62965
bio17	Precipitation of Driest Quarter	2.70646	3.91127
bio18	Precipitation of Warmest Quarter	7.86062	7.14962
bio19	Precipitation of Coldest Quarter	4.35752	0.20761
